# Supplementary material for: An efficient simulator of 454 data using configurable statistical models
Source: BMC Res Notes. 2011 Oct 26;4:449. doi: 10.1186/1756-0500-4-449 (PMC3214204; doi:10.1186/1756-0500-4-449)
Supplement: Additional file 1 — Binaries and source code. The file contains Linux 32 and 64-bit binaries, a Windows 32-bit binary as well as source code. See the enclosed README for more information. [file 1756-0500-4-449-S1.ZIP]

Archive with 54 entries (38 files):
- 454sim.1.01/
- 454sim.1.01/objs/
- 454sim.1.01/src/
- 454sim.1.01/examples/
- 454sim.1.01/gen/
- 454sim.1.01/objs/core/
- 454sim.1.01/src/core/
- 454sim.1.01/objs/core/threads/
- 454sim.1.01/objs/core/rand/
- 454sim.1.01/objs/core/IO/
- 454sim.1.01/src/core/threads/
- 454sim.1.01/src/core/rand/
- 454sim.1.01/src/core/IO/
- 454sim.1.01/objs/core/IO/cli/
- 454sim.1.01/src/core/IO/cli/
- 454sim.1.01/src/core/IO/sff/
- 454sim.1.01/AUTHOR
- 454sim.1.01/454sim.exe
- 454sim.1.01/fragsim
- 454sim.1.01/makefile
- 454sim.1.01/test454sim
- 454sim.1.01/README
- 454sim.1.01/LICENSE
- 454sim.1.01/454sim.linux.x86-32
- 454sim.1.01/454sim.linux.x86-64
- 454sim.1.01/454sim
- 454sim.1.01/src/454sim.cpp
- 454sim.1.01/examples/example.fragments.fasta
- 454sim.1.01/examples/example.genome.fasta
- 454sim.1.01/examples/README
- 454sim.1.01/gen/gs20.gen
- 454sim.1.01/gen/ti.gen
- 454sim.1.01/gen/gsflx.gen
- 454sim.1.01/src/core/time.cpp
- 454sim.1.01/src/core/worker_type.h
- 454sim.1.01/src/core/time.h
- 454sim.1.01/src/core/generation_type.cpp
- 454sim.1.01/src/core/worker_type.cpp
- 454sim.1.01/src/core/generation_type.h
- 454sim.1.01/src/core/threads/threads.h
- 454sim.1.01/src/core/threads/threads.cpp
- 454sim.1.01/src/core/rand/mtwist.h
- 454sim.1.01/src/core/rand/mtwist.c
- 454sim.1.01/src/core/rand/nrand.cpp
- 454sim.1.01/src/core/rand/nrand.h
- 454sim.1.01/src/core/rand/randistrs.c
- 454sim.1.01/src/core/rand/randistrs.h
- 454sim.1.01/src/core/IO/fasta_reader.cpp
- 454sim.1.01/src/core/IO/fasta_reader.h
- 454sim.1.01/src/core/IO/directory_reader.cpp
- 454sim.1.01/src/core/IO/directory_reader.h
- 454sim.1.01/src/core/IO/cli/clp.cpp
- 454sim.1.01/src/core/IO/cli/clp.h
- 454sim.1.01/src/core/IO/sff/sff_struct.h
