# Supplementary material for: An efficient simulator of 454 data using configurable statistical models
Source: BMC Res Notes. 2011 Oct 26;4:449. doi: 10.1186/1756-0500-4-449 (PMC3214204; doi:10.1186/1756-0500-4-449)
Supplement: Additional file 1 — Binaries and source code. The file contains Linux 32 and 64-bit binaries, a Windows 32-bit binary as well as source code. See the enclosed README for more information. [file 1756-0500-4-449-S1.ZIP › 454sim.1.01/AUTHOR]

Fredrik Lysholm
Geoffrey H. Kuenning (randistrs, mtwist)
