# Supplementary material for: An efficient simulator of 454 data using configurable statistical models
Source: BMC Res Notes. 2011 Oct 26;4:449. doi: 10.1186/1756-0500-4-449 (PMC3214204; doi:10.1186/1756-0500-4-449)
Supplement: Additional file 1 — Binaries and source code. The file contains Linux 32 and 64-bit binaries, a Windows 32-bit binary as well as source code. See the enclosed README for more information. [file 1756-0500-4-449-S1.ZIP › 454sim.1.01/fragsim]

#!/usr/bin/perl -w

use strict;
use Getopt::Std;

my %opts; getopt('cl', \%opts);

my $length = defined $opts{'l'} ? $opts{'l'} : 300;
my $count = defined $opts{'c'} ? $opts{'c'} : 1000000;
my $fasta_file = $ARGV[$#ARGV];

if (! defined $fasta_file || ! -f $fasta_file )
{
	print STDERR "Please supply a FASTA file as a command line argument and "
		. "optinally a fragment length (-l) and number of fragments (-c)\n";
	exit(1);
}

print STDERR "INFO: Producing $count fragments from $fasta_file of length $length\n";

# process FASTA file to determine genome size
my $nbases = 0, my $smallest, my $nentries = 0; my $nbcurr;
open(F, $fasta_file) || die("ERROR: Unable to open $fasta_file for input!\n");
while (<F>)
{
	if ( m/^>/ )
	{
		++$nentries;
		$smallest = $nbcurr if (defined $nbcurr);
		$nbcurr = 0;
	}
	else
	{
		chomp; my $nb = length;
		$nbases += $nb;
		$nbcurr += $nb;
	}
}
$smallest = $nbcurr if (defined $nbcurr);
$smallest = 0 if (! defined $smallest);
close(F);

if ($smallest < $length)
{
	print STDERR "WARN: Smallest entry ($smallest bases) is smaller than the "
		. "fragment length generated ($length) and thus shorter fragments may be "
		. "generated.\n";
}

# generate random fragment positions
my @p; push(@p, int(rand($nbases))) for (0..$count-1) ;                         # rand automatically call srand if not called

# sort fragment positions and pad list with an extra position
@p = sort { $a <=> $b } (@p);
my $ps = scalar @p; push(@p, 0); # get pos-list size and pad list with an extra position


# define a chunk size to read from database
my $chunk_size = 1 * 1000 * 1000; # 1MBp

# declare current base position and position index in @p
my $pos = 0, my $pi = 0; 
# declare data holding read bases, whether we are at end end-of-entry, database offset, entry offset and entry count 
my $data, my $eoe = 0, my $doff = 0, my $eoff = 0, my $ec = 0;

# process FASTA file and read chunks and produce fragments generated from positions in @p
open(F, $fasta_file) || die("ERROR: Unable to open $fasta_file for input!\n");
while ($pi < $ps && !eof(F))
{
	# read one entry or $chunk_size from file
	my $to = $pos;
	my $nbases = defined $data ? length $data : 0;
	while (<F>)
	{
		if ( m/^>/ )
		{
			if (defined $data && length $data)
			{
				# set end-of-entry
				$eoe = 1;
				# increment to with bases read, increment entry count and halt reading
				$to += $nbases; ++$ec;
				last;
			}
		}
		else
		{
			# store data on line
			chomp; $data .= $_;

			#increment nbases and investigate if enough is read
			$nbases += length;
			if (length $data > $chunk_size)
			{
				# unset end-of-entry
				$eoe = 0;
				# increment to with bases read and halt reading
				$to += $nbases;
				last;
			}
		}
	}
	if (eof(F))
	{
		# set end-of-entry, increment to with bases read, increment entry count
		$eoe = 1; $to += $nbases; ++$ec;
	}

	# we have loaded data from up to $to
	# and we will process positions up to $to-$length if there is more to read or
	# up to $to - 1 if there is not; to avoid truncated reads at entry boundries
	my $pi_to = $eoe ? $to : $to - $length;
	my $pp = $p[$pi];
	while ($pp < $pi_to && $pi < $ps)
	{
		# get relative fragment position
		my $frag_pos = $eoe ? min($to - $doff - $length, $pp - $doff) : $pp - $doff;
		# generate and print fragment
		generate_fragment(\$data, $frag_pos, $length, int(rand(2)), $eoe ? $ec - 1 : $ec, $eoff, $pi);
		# inc pos index and fetch next position
		++$pi; $pp = $p[$pi];
	}

	# update pos, data, data offset and entry offset
	$pos = $pi_to;
	$data = $eoe ? undef : substr($data, -$length);
	$doff += $eoe ? $nbases : $nbases - $length;
	$eoff = $eoe ? 0 : $eoff + $nbases - $length;

}
close(F);


# all done at this point, no further execution
exit(0);


#
# functions
#

# generates and prints a fragment specified by paramters
sub generate_fragment
{
	my ($dptr, $frag_pos, $length, $compl, $entry_id, $entry_frag_pos_offset, $rid) = @_;
	my $seq = substr($$dptr, $frag_pos, $length);

	# print header
	my $pfrom = 1 + $entry_frag_pos_offset + $frag_pos;
	my $pto = 1 + $entry_frag_pos_offset + min($frag_pos + $length - 1, $frag_pos + length($seq) - 1);
	printf ">%s%05d entry-id=%d pos=%d..%d direction=%s\n" , $compl ? 'U' : 'C', $rid + 1, $entry_id + 1, $compl ? $pto : $pfrom, $compl ? $pfrom : $pto, $compl ? 'reverse' : 'forward';
	# print sequence
	print $compl ? revcomp($seq) : $seq;
	print "\n";
}

# reverse-complements a DNA sequence
sub revcomp
{
	my %table = (
		"A" => "T", 
		"C" => "G", 
		"G" => "C", 
		"T" => "A"
	);

	my $seq = shift;
	my @s = split(//, $seq);

	my $r; my $n;
   for (my $i = $#s; $i >= 0; --$i)
	{
		$n = $table{uc($s[$i])};
		$n = "N" if (! defined $n);
		$r .= $n;
	}
	return $r;
}

# simple min/max functions
sub max { return $_[0] > $_[1] ? $_[0] : $_[1]; }
sub min { return $_[0] < $_[1] ? $_[0] : $_[1]; }
