# Supplementary material for: An efficient simulator of 454 data using configurable statistical models
Source: BMC Res Notes. 2011 Oct 26;4:449. doi: 10.1186/1756-0500-4-449 (PMC3214204; doi:10.1186/1756-0500-4-449)
Supplement: Additional file 1 — Binaries and source code. The file contains Linux 32 and 64-bit binaries, a Windows 32-bit binary as well as source code. See the enclosed README for more information. [file 1756-0500-4-449-S1.ZIP › 454sim.1.01/makefile]

#
# Some vars
#

CPP_SRCS := \
./src/454sim.cpp \
./src/core/threads/threads.cpp \
./src/core/rand/nrand.cpp \
./src/core/generation_type.cpp \
./src/core/time.cpp \
./src/core/worker_type.cpp \
./src/core/IO/cli/clp.cpp \
./src/core/IO/directory_reader.cpp \
./src/core/IO/fasta_reader.cpp

C_SRCS := \
./src/core/rand/mtwist.c \
./src/core/rand/randistrs.c

OBJS := \
./objs/454sim.o \
./objs/core/threads/threads.o \
./objs/core/rand/mtwist.o \
./objs/core/rand/nrand.o \
./objs/core/rand/randistrs.o \
./objs/core/generation_type.o \
./objs/core/time.o \
./objs/core/worker_type.o \
./objs/core/IO/cli/clp.o \
./objs/core/IO/directory_reader.o \
./objs/core/IO/fasta_reader.o

CPP_DEPS := \
./objs/454sim.d \
./objs/core/threads/threads.d \
./objs/core/rand/nrand.d \
./objs/core/generation_type.d \
./objs/core/time.d \
./objs/core/worker_type.d \
./objs/core/IO/cli/clp.d \
./objs/core/IO/directory_reader.d \
./objs/core/IO/fasta_reader.d

C_DEPS := \
./objs/core/rand/mtwist.d \
./objs/core/rand/randistrs.d

BINARY_NAME := 454sim
#BINARY_NAME_BASE := 454sim
#BINARY_NAME := 454sim.gcc


# set default
CC = gcc

# GCC compiler settings
ifeq ($(CC),gcc)
	#BINARY_NAME := $(BINARY_NAME_BASE).$(COMPILER)
	CPP_COMPILER_LINE := g++ -O3 -Wall -c -fmessage-length=0 -pthread -MMD -MP 
	C_COMPILER_LINE := gcc -O3 -Wall -c -fmessage-length=0 -pthread -MMD -MP
	LINKER_LINE := g++ -pthread -lm -static -o"$(BINARY_NAME)" $(OBJS)
# Intel compiler settings
else ifeq ($(CC),intel)
	#BINARY_NAME := $(BINARY_NAME_BASE).$(COMPILER)
	CPP_COMPILER_LINE := icpc -O3 -ipo -inline-level=2 -pthread -MMD -MP -c
	C_COMPILER_LINE := icpc -O3 -ipo -inline-level=2 -pthread -MMD -MP -c
	LINKER_LINE := icpc -static -pthread -o"$(BINARY_NAME)" $(OBJS)
# GCC 32-bit (on a 64-bit platform) settings
else ifeq ($(CC),gcc32)
	#BINARY_NAME := $(BINARY_NAME_BASE).$(COMPILER)
	CPP_COMPILER_LINE := g++ -O3 -Wall -c -fmessage-length=0 -pthread -m32 -MMD -MP 
	C_COMPILER_LINE := gcc -O3 -Wall -c -fmessage-length=0 -pthread -m32 -MMD -MP
	LINKER_LINE := g++ -pthread -lm -static -m32 -o"$(BINARY_NAME)" $(OBJS)
endif


# compiler rules
objs/%.o: ./src/%.cpp
	@echo 'Building file: $<'
	@#echo 'Invoking: C++ Compiler'
	@$(CPP_COMPILER_LINE) -MF"$(@:%.o=%.d)" -MT"$(@:%.o=%.d)" -o"$@" "$<"
	@#echo 'Finished building: $<'
	@#echo ' '
objs/%.o: ./src/%.c
	@echo 'Building file: $<'
	@#echo 'Invoking: C Compiler'
	@$(C_COMPILER_LINE) -MF"$(@:%.o=%.d)" -MT"$(@:%.o=%.d)" -o"$@" "$<"
	@#echo 'Finished building: $<'
	@#echo ' '


# All Target
all: clean 454sim test

# Tool invocations
454sim: $(OBJS) 
	@echo 'Building target: $@'
	@#echo 'Invoking: Linker'
	@$(LINKER_LINE)
	@echo 'Finished building target: $@'
	@echo ' '
	@#rm -f $(BINARY_NAME_BASE)
	@#ln -s $(BINARY_NAME) $(BINARY_NAME_BASE)

# Other Targets
clean:
	@rm -f $(OBJS) $(C_DEPS) $(CPP_DEPS) $(BINARY_NAME) $(BINARY_NAME_BASE)

test:
	@./test454sim -d1

.PHONY: all clean test
