# Supplementary material for: An efficient simulator of 454 data using configurable statistical models
Source: BMC Res Notes. 2011 Oct 26;4:449. doi: 10.1186/1756-0500-4-449 (PMC3214204; doi:10.1186/1756-0500-4-449)
Supplement: Additional file 1 — Binaries and source code. The file contains Linux 32 and 64-bit binaries, a Windows 32-bit binary as well as source code. See the enclosed README for more information. [file 1756-0500-4-449-S1.ZIP › 454sim.1.01/test454sim]

#!/usr/bin/perl -w

use strict;
use Getopt::Std;

my %opts; getopt('bfsndp', \%opts);

# command line parameters with default values
my $binary = defined $opts{'b'} ? $opts{'b'} : "./454sim";
my $fasta = defined $opts{'f'} ? $opts{'f'} : "examples/example.fragments.fasta";
my $sff_file = defined $opts{'s'} ? $opts{'s'} : "/tmp/454sim.test.sff";
my $nfo_file = defined $opts{'n'} ? $opts{'n'} : "$sff_file.txt";
my $output_details = defined $opts{'d'} ? int($opts{'d'}) : 2;
my $sim_param = defined $opts{'p'} ? $opts{'p'} : ''; 

my $step_size_scale = .02;
my $lsteps = 50;
my $hsteps = 50;
my $steps = $lsteps + $hsteps + 1;

# exec 454sim
print "Testing 454sim on $fasta " . (length($sim_param) ? ", extra param: $sim_param" : '') . "\n";
my $ln = "$binary $sim_param -o $sff_file -i $nfo_file $fasta --quiet";
if (system($ln) != 0)
{
	print STDERR "ERROR: Executed line is: $ln\n";
	if ($? == -1) { print STDERR "ERROR: 454sim failed to execute: $!\n"; }
	elsif ($? & 127) { printf STDERR "ERROR: 454sim died with signal %d, %s coredump\n",($? & 127), ($? & 128) ? 'with' : 'without'; }
	else { printf STDERR "ERROR: 454sim exited with value %d\n", $? >> 8; }
	unlink($sff_file) if (-f $sff_file);
	unlink($nfo_file) if (-f $nfo_file); 
	exit(15);
}

if (! -f $nfo_file || ! -f $sff_file)
{
	print STDERR "ERROR: 454sim failed to create proper output, $nfo_file and $sff_file expected, one or both not found!\n";
	unlink($sff_file) if (-f $sff_file);
	unlink($nfo_file) if (-f $nfo_file);
	exit(7);
}

# we do not need the SFF file
unlink($sff_file) if (-f $sff_file);

print "Analyzing output from 454sim\n";

#analyze info file ($nfo_file)
open(F, $nfo_file) || die("ERROR: Unable to open $nfo_file for input!\n");
my %nfo; my $bl, my $bh, my $al, my $si;
while (<F>)
{
	if ( m/^\S+ read-length=(\d+).+?clip-length=(\d+).+?bounds=(\d+)..(\d+).+?adapter-length=(\d+)/)
	{
		++$nfo{'count'};
		$nfo{'rl'} += $1;
		$nfo{'cl'} += $2;
		$bl = $3; 
		$bh = $4;
		$al = $5;
		$si = 0;
	}
	elsif ( defined $bl &&  ! m/^#/ && ! m/^\s*$/)
	{
		my ($flow_index, $seq_index, $nucl, $length, $call_length, $peak, $qual) = split(/\s+/);
		
		$si = $seq_index if ($seq_index !~ m/\-/);

		# do not count adapter
		if ($si > $al)
		{
			my $range = ($si >= $bl && $si <= $bh) ? 'qual' : 'clip';
			$nfo{$range}{'qual-sum'} += $qual;
			$nfo{$range}{'call-count'} += 1 if ($peak >= 0.5);
			$nfo{$range}{'count'} += 1;
			$nfo{$range}{$length}{'peak-sum'} += $peak;
			$nfo{$range}{$length}{'qual-sum'} += $qual;
			$nfo{$range}{$length}{'call-count'} += 1 if ($peak >= 0.5);
			$nfo{$range}{$length}{'count'} += 1;

			if ($output_details >= 2)
			{
				push(@{$nfo{$range}{$length}{'peaks'}}, [$peak, $qual]);
			}
		}
	}
}
close(F);

my $c = defined $nfo{'count'} ? $nfo{'count'} : 0;
if ($c == 0)
{
	print STDERR "ERROR: 454sim produced no reads!\n";
	exit(11);
}

my $cc = get_fasta_count($fasta);

print "454sim generated $c/$cc reads, complete analysis:\n\n";
printf "reads=%d\nread-length=%.2f\nclip-length=%.2f\t(read length after quality clip)\n", $c, $nfo{'rl'} / $c, $nfo{'cl'} / $c;
print "\n";
for my $range ( qw(qual clip) )
{
	next if (! defined $nfo{$range}{'count'});

	print $range eq 'qual' ? "within-quality-clip:\n" : "outside-quality-clip:\n";
	printf " peak-count=%d\n", $nfo{$range}{'count'};
	printf " called-peak-count=%d\n", defined $nfo{$range}{'call-count'} ? $nfo{$range}{'call-count'} : 0;
	printf " mean-quality=%.2f\n", $nfo{$range}{'qual-sum'} / $nfo{$range}{'call-count'};

	if ($output_details >= 1)
	{
		for my $length (0..10)
		{
			my $peak_count = $nfo{$range}{$length}{'count'};
			if (defined $peak_count)
			{
				print  " # $length-mer\n";
				printf "  peak-count=%d\n", $peak_count;
				printf "  called-peak-count=%d\n", defined $nfo{$range}{$length}{'call-count'} ? $nfo{$range}{$length}{'call-count'} : 0;
				printf "  mean-quality=%.2f\n", $nfo{$range}{$length}{'qual-sum'} / $nfo{$range}{$length}{'call-count'} if ($length);
				printf "  mean-flow-peak-value=%.2f\n", $nfo{$range}{$length}{'peak-sum'} / $peak_count;

				if ($output_details >= 2)
				{
					print "  peaks:\n";

					my @peaks = sort { $$a[0] <=> $$b[0]} (@{$nfo{$range}{$length}{'peaks'}});

					my $step_size = $length > 0 ? $step_size_scale * $length : $step_size_scale;
					my $low = $length - $lsteps * $step_size; $low = 0.0 if ($low < 0.0);

					my $peak = $low; # current upper-bound
					my $print_started = 0; # keeps track of whether we've started printing
					my $peaks_found = 0; my $pi = 0;
					for my $peak_bin (0..$steps)
					{
						# get size
						my $c = 0, my $qual_sum = 0;
						for ($pi..$#peaks)
						{
							last if ($peaks[$pi][0] > $peak);
							++$c; $qual_sum += $peaks[$pi][1];
							++$pi;
						}
						#my $c = defined $nfo{$range}{$length}{$peak_bin}{'count'} ? $nfo{$range}{$length}{$peak_bin}{'count'} : 0;
						if ($c || $print_started)
						{
							#my $qmean = $c && $peak >= .5 ? sprintf("%.2f", $nfo{$range}{$length}{$peak_bin}{'qual-sum'} / $c) : '-';
							my $qmean = $c && $peak >= .5 ? sprintf("%.2f", $qual_sum / $c) : '-';
							printf "%s", $peak_bin == 0 && $peak > 0.0 ? "   <=" : "     ";
							printf "%.2f\t%d\t%s\n" , $peak, $c, $qmean;
							$print_started = 1;
							$peaks_found += $c;
						}
						$peak += $step_size;
						last if ($peaks_found >= $peak_count);
					}
				
					# get possible remaining...
					if (defined $nfo{$range}{$length}{$steps}{'call-count'})
					{
						my $c = $nfo{$range}{$length}{$steps}{'call-count'};
						printf "    >%.2f\t%d\t%.2f\n" , $peak, $c, $nfo{$range}{$length}{$steps}{'qual-sum'} / $c;
					}
					print "\n";
				}
			}
		}
	}
	print "\n";
}

# cleanup info-file
#unlink($nfo_file) if (-f $nfo_file); 


# no more exec
exit(0);


#
# functions
#

sub get_fasta_count
{
	my $f = shift, my $c = 0, my $fh;
	open($fh, $f) || die("ERROR: Unable to open $f for input!\n");
	while (<$fh>)
	{
		++$c if ( m/^>/);
	}
	return $c;
}
