# Supplementary material for: An efficient simulator of 454 data using configurable statistical models
Source: BMC Res Notes. 2011 Oct 26;4:449. doi: 10.1186/1756-0500-4-449 (PMC3214204; doi:10.1186/1756-0500-4-449)
Supplement: Additional file 1 — Binaries and source code. The file contains Linux 32 and 64-bit binaries, a Windows 32-bit binary as well as source code. See the enclosed README for more information. [file 1756-0500-4-449-S1.ZIP › 454sim.1.01/src/454sim.cpp]

/*
 * Written by Fredrik Lysholm
 *
 * Copyright (C) 2000 and later by Fredrik Lysholm
 *
 * All rights reserved.
 *
 * This program is free software; you can redistribute it and/or
 * modify it under the terms of the GNU General Public License
 * as published by the Free Software Foundation; either version 2
 * of the License, or (at your option) any later version.
 *
 * This program is distributed in the hope that it will be useful,
 * but WITHOUT ANY WARRANTY; without even the implied warranty of
 * MERCHANTABILITY or FITNESS FOR A PARTICULAR PURPOSE.  See the
 * GNU General Public License for more details.
 *
 * You should have received a copy of the GNU General Public License
 * along with this program; if not, write to the
 * Free Software Foundation, Inc.,
 * 51 Franklin Street, Fifth Floor, Boston, MA 02110-1301, USA
 *
 */

#include <iostream>
#include <string>
#include <cstring>
#include <algorithm>

#include "core/IO/sff/sff_struct.h"
#include "core/IO/directory_reader.h"
#include "core/IO/cli/clp.h"
#include "core/worker_type.h"
#include "core/time.h"
#include "core/threads/threads.h"
#include "core/rand/mtwist.h"

static const std::string DEFAULT_GEN_FOLDER = "gen";

int main(int argc, const char ** argv)
{
	CLI::CLP * clp = new CLI::CLP(argc, argv);
	clp->add_key_only_parameter("quite");

	// get folder of 454sim binary
	std::string bin_folder = clp->get_bin_folder();

	//  get folder holding generations configure files
	directory_content_list gfiles;
	std::string gfolder = clp->get_value("d", DEFAULT_GEN_FOLDER);
	path_type gfolder_type = directory_reader::get_path_type(gfolder.c_str());

	// fall-back to generations folder absolute to binary folder
	if (gfolder_type == _UNKNOWN && !clp->get_isset("d") && bin_folder.length() > 0)
	{
		gfolder = bin_folder + "/" + DEFAULT_GEN_FOLDER;
		gfolder_type = directory_reader::get_path_type(gfolder.c_str());
		if (gfolder_type == _UNKNOWN) gfolder = DEFAULT_GEN_FOLDER;
	}

	// if we have a valid generations folder, read it!
	if (gfolder_type != _UNKNOWN)
	{
		directory_reader::read_directory(gfolder, gfiles, _ONLY_FILES, ".gen");
		std::sort(gfiles.begin(), gfiles.end());
	}

	// load all generations available
	const int ngen = gfiles.size();
	std::string available_generations = ngen != 0 ? "" : "none available";
	generation_type * glist [ ngen ];
	for (int i = 0; i < ngen; ++i)
	{
		glist[i] = new generation_type(gfiles[i]);
		if (glist[i]->get_key() != NO_GENERATION_KEY)
		{
			available_generations = available_generations + (available_generations.length() ? "," : "") + glist[i]->get_key();
		}
	}

	std::string gkey = clp->get_value("g", "Ti");

	// make sure a valid generation was choose
	generation_type * gen = NULL;
	for (int i = 0; i < ngen; ++i)
	{
		if (strcasecmp(glist[i]->get_key().c_str(), gkey.c_str()) == 0 || strcasecmp(glist[i]->get_name().c_str(), gkey.c_str()) == 0)
		{
			gkey = glist[i]->get_key();
			gen = glist[i];
			break;
		}
	}

	// if we have no generations and generations supplied by user report this
	if (ngen == 0 && clp->get_isset("d"))
	{
		std::cerr << "ERROR: No valid generations found in supplied folder/file: '" << gfolder << "'" << std::endl;
		return 2;
	}

	if (gen == NULL && ngen != 0)
	{

		std::cerr << "ERROR: " << gkey << " is not a valid generation, available generations are: '" << available_generations << "' as specified by the "
				<< (gfolder_type == _DIRECTORY ? "files in '" + gfolder + "'" : "'" + gfolder + "' file") << std::endl;
		return 2;
	}

	int nflows = gen != NULL ? std::max(clp->get_value_as_int("n", gen->get_nflows()), 0) : 800;
#ifdef USE_MULTIPLE_THREADS
	int thread_count = std::max(clp->get_value_as_int("a", COMPUTER_CPU_COUNT), 1);
#endif

	std::string out_file = clp->get_value("o", clp->get_param_count() > 0 ? clp->file_base(clp->get_value(0), true) + ".sff" : "none specified");
	std::string detailed_info_file = clp->get_value("i", "none written");


	clp->set_summary("Usage: " + CLI::APPLICATION_NAME + " OPTIONS [FASTA_FILE] \n"
		+ "Try `" + CLI::APPLICATION_NAME + " --help` for more information.\n"
	);
	clp->set_help("Usage: " + CLI::APPLICATION_NAME + " OPTIONS [FASTA_FILE] \n\n"
		+ "Simulates a 454 sequencing run producing a SFF (Standard Flowgram Format) file \n"
		+ "as output. If FASTA_FILE is not supplied standard in will be used.\n\n"
		+ "A 454 data-model is used to simulate flow peak values. Positive flows are \n"
		+ "modeled with a normal distribution and negative flows are modeled using a \n"
		+ "log-normal distribution.\n"
		+ "\n"
		+ "Example: " + CLI::APPLICATION_NAME + " -o samples.sff samples.fa \n"
		+ "\n"
		+ "General options:\n"
#ifdef USE_MULTIPLE_THREADS
		+ "-a   Processors to use count (" + clp->get_isset_as_string("a") + "=" + clp->int_to_str(thread_count) + ")\n"
#endif
		+ "-n   Number of flows to simulate per sample (" + clp->get_isset_as_string("n") + "=" + clp->int_to_str(nflows) + ")\n"
		+ "-g   generation to simulate (available=" + available_generations + ", " + clp->get_isset_as_string("g") + "=" + gkey + ")\n"
		+ "-d   directory with generations (" + clp->get_isset_as_string("d") + "=" + gfolder + ")\n"
		+ "Output options:\n"
		+ "-o   output file (" + clp->get_isset_as_string("o") + "=" + out_file + ")\n"
		+ "-i   simulation info file (" + clp->get_isset_as_string("i") + "=" + detailed_info_file + ")\n"
		+ "\n"
		+ " Define \"--quiet\" to disable all progress logging to stdout\n"
	);
	if (clp->has_flag("settings") || clp->has_flag("help")) clp->die_help();

	// some parameter validation
	if (ngen == 0)
	{
		std::cerr << clp->get_help() << std::endl;
		std::cerr << "ERROR: No valid generations found, supplied by generation folder (-d parameter), see help above.\n" << std::endl;
		exit(6);
	}
	if ( ! clp->get_isset("o"))
	{
		std::cerr << "ERROR: You need to supply an out file name by the -o parameter (supply --help for parameter listing).\n" << std::endl;
		exit(1);
	}

	bool write_progress = ! clp->has_flag("quiet");

	// read from file
	FILE * fp = stdin;
	if (clp->get_param_count() > 0)
	{
		if ((fp = fopen(clp->get_value(0).c_str(), "r")) == NULL)
		{
			std::cerr << "ERROR: Unable to open " << clp->get_value(0) << " for input!\n" << std::endl;
			return 5;
		}
	}

	// open SFF file for output
	FILE * out = fopen(out_file.c_str(), "wb");
	if (out == NULL)
	{
		std::cerr << "ERROR: Unable to open " << out_file << " for output!\n" << std::endl;
		return 6;
	}

	// file for detailed output of flow-peak generation
	FILE * dout = NULL;
	if (clp->get_isset("i") && (dout = fopen(detailed_info_file.c_str(), "w")) == NULL)
	{
		std::cerr << "ERROR: Unable to open " << detailed_info_file << " for output!\n" << std::endl;
		return 6;
	}

	// create flow sequence
	const char * flow_order = gen->get_flow_order().c_str();
	char * flow = new char [ nflows ];
	for (int i = 0; i < nflows; ++i) flow[i] = flow_order[i & 3];

	// write SFF file header
	sff_file_header fh;
	fh.nreads = 1;
	fh.nflows = nflows;
	fh.flow = flow;
	fh.key = gen->get_seq_key().length() != 0 ? strdup(gen->get_seq_key().c_str()) : NULL;
	fh.key_len = gen->get_seq_key().length();
	fh.write(out);

	std::string adapter_seq = gen->get_seq_adapter();

	time_t started = time::get_raw_time();
	if (write_progress)
	{
		std::cout << "INFO: Processing FASTA " << (fp == stdin ? "on standard in" : "from " + clp->get_value(0)) + " at " << time::get_date_time(started) << std::endl;
	}

	// create worker object
	worker_progress_type * wp = new worker_progress_type();
	// create a main-thread worker (the only worker if single threaded, one of several if multi-threaded)
	worker_type * mt_worker = new worker_type(gen, fp, out, dout, wp, write_progress);

	// seed random generator
	mt_seed();

#ifdef USE_MULTIPLE_THREADS
	if (thread_count > 1)
	{
		// we will spawn thead_count - 1 additional threads (additional to the main-thread worker)
		const int spawn_threads = thread_count-1;
		pthread_t thread[spawn_threads];

		// spawn worker threads (not that the additional worker objects will be destroyed by the run_search_worker_thread function)
		for (int i = 0; i < spawn_threads; ++i)
		{
			if (pthread_create(&thread[i], NULL, threads::run_worker_thread, new worker_type(gen, fp, out, dout, wp, write_progress)) != 0)
			{
				std::cerr << "ERROR: Unable to create thread no. "  << (i+1) << ", try execute 454sim again, potentially using less threads (-a parameter)."  << std::endl;
				exit(13);
			}
		}

		// start main-thread worker (will work until finished)
		mt_worker->work();

		// main-thread worker is done, wait for all additional threads to finish
		for (int i = 0; i < spawn_threads; ++i) pthread_join(thread[i], NULL);
	}
	else
#endif
	{
		// start main-thread worker (will work until finished)
		mt_worker->work();
	}

	// fetch info from the share worker progress object
	int nreads = wp->nreads;
	delete wp;

	// update nreads
	fseek(out, 0, SEEK_SET);
	fh.nreads = nreads;
	fh.write(out);

	if (write_progress)
	{
		time_t done = time::get_raw_time();
		std::cout << "\rINFO: Finished simulating " << nreads << " reads at " << time::get_date_time(done) << ", working for " << time::get_duration(started, done) << std::endl;
		std::cout << "DONE: All done, good bye." << std::endl;
	}

	return 0;
}
