# Supplementary material for: An efficient simulator of 454 data using configurable statistical models
Source: BMC Res Notes. 2011 Oct 26;4:449. doi: 10.1186/1756-0500-4-449 (PMC3214204; doi:10.1186/1756-0500-4-449)
Supplement: Additional file 1 — Binaries and source code. The file contains Linux 32 and 64-bit binaries, a Windows 32-bit binary as well as source code. See the enclosed README for more information. [file 1756-0500-4-449-S1.ZIP › 454sim.1.01/gen/gsflx.gen]

#
# generation settings
#
generation-name      = GS FLX
generation-key       = FLX
key-sequence         = TCAG
number-of-flows      = 400
adapter              = 


#
# negative flows are modelled with a LogNormal distribution: Y=exp(X), X = N(negative-mu, negative-sigma ^ 2), thus ln Y ~ N(negative-mu, negative-sigma ^ 2)
# 
negative-mu          = -2.5
negative-sigma       = 0.2

#
# postive flows are modelled with a Normal distribution for n-homopolymers: Xn = N(positive-mu-skew + positive-mu-scale * n, (positive-sigma-skew +  positive-sigma-scale * n) ^ 2)
#
positive-mu-skew     = 0.0
positive-mu-scale    = 1.0
positive-sigma-skew  = 0.04 
positive-sigma-scale = 0.05


#
# flow degneration are modelled with as an increment of the standard deviation for both positive and negative flows along the read
# the increment of the standard deviation is modelled with a Normal distribution and is cumlated for both negative/positive flows 
# with each new flow. Remaining non-finished reactions should affect the STD for negative/positive flows similarly but different
# distributions are allowed
#
degrade-negative-mu             = 0.0005
degrade-negative-sigma          = 0.0005
degrade-negative-force-positive = 0			# 1 = true, 0 = false, if 1 max(0, X) is used instead of just X where X is the the normally distributed random variable

degrade-positive-mu             = 0.0005
degrade-positive-sigma          = 0.0005
degrade-positive-force-positive = 0	
