# Supplementary material for: An efficient simulator of 454 data using configurable statistical models
Source: BMC Res Notes. 2011 Oct 26;4:449. doi: 10.1186/1756-0500-4-449 (PMC3214204; doi:10.1186/1756-0500-4-449)
Supplement: Additional file 1 — Binaries and source code. The file contains Linux 32 and 64-bit binaries, a Windows 32-bit binary as well as source code. See the enclosed README for more information. [file 1756-0500-4-449-S1.ZIP › 454sim.1.01/src/core/worker_type.h]

/*
 * Written by Fredrik Lysholm
 *
 * Copyright (C) 2000 and later by Fredrik Lysholm
 *
 * All rights reserved.
 *
 * This program is free software; you can redistribute it and/or
 * modify it under the terms of the GNU General Public License
 * as published by the Free Software Foundation; either version 2
 * of the License, or (at your option) any later version.
 *
 * This program is distributed in the hope that it will be useful,
 * but WITHOUT ANY WARRANTY; without even the implied warranty of
 * MERCHANTABILITY or FITNESS FOR A PARTICULAR PURPOSE.  See the
 * GNU General Public License for more details.
 *
 * You should have received a copy of the GNU General Public License
 * along with this program; if not, write to the
 * Free Software Foundation, Inc.,
 * 51 Franklin Street, Fifth Floor, Boston, MA 02110-1301, USA
 *
 */

#ifndef WORKER_H_
#define WORKER_H_

#include <vector>
#include <stdint.h>

#include "IO/sff/sff_struct.h"
#include "threads/threads.h"
#include "generation_type.h"

// a progress object to keep track of the amount of reads written
struct worker_progress_type
{
		int nreads;
		worker_progress_type() : nreads(0) {}
};

// a worker object with a work functions which process the FASTA file pointer by reading entries until non remain
// and writes SFF output to file pointer provided
class worker_type
{
	public:
		typedef int32_t homopolymer_length_type;
		typedef int16_t flow_to_seq_type;
	private:
		std::vector<char> bases;
		std::vector<quality_type> quality;
		std::vector<int> abs_flow_index;

		int * const flow_quality;
		generation_type const * const gen;
		homopolymer_length_type * const homopolymer_length;
		flow_to_seq_type * const flow_to_seq_index;
		FILE * fp;
		FILE * out;
		FILE * dout;
		worker_progress_type * wp;
		bool write_progress;
	public:
		worker_type(const generation_type * gen, FILE * fp, FILE * out, FILE * dout, worker_progress_type * wp, bool write_progress);
		virtual ~worker_type();

		void work();
};

namespace threads
{
	void * run_worker_thread(void * param);
}

#endif /* WORKER_H_ */
