# Supplementary material for: An efficient simulator of 454 data using configurable statistical models
Source: BMC Res Notes. 2011 Oct 26;4:449. doi: 10.1186/1756-0500-4-449 (PMC3214204; doi:10.1186/1756-0500-4-449)
Supplement: Additional file 1 — Binaries and source code. The file contains Linux 32 and 64-bit binaries, a Windows 32-bit binary as well as source code. See the enclosed README for more information. [file 1756-0500-4-449-S1.ZIP › 454sim.1.01/src/core/generation_type.cpp]

/*
 * Written by Fredrik Lysholm
 *
 * Copyright (C) 2000 and later by Fredrik Lysholm
 *
 * All rights reserved.
 *
 * This program is free software; you can redistribute it and/or
 * modify it under the terms of the GNU General Public License
 * as published by the Free Software Foundation; either version 2
 * of the License, or (at your option) any later version.
 *
 * This program is distributed in the hope that it will be useful,
 * but WITHOUT ANY WARRANTY; without even the implied warranty of
 * MERCHANTABILITY or FITNESS FOR A PARTICULAR PURPOSE.  See the
 * GNU General Public License for more details.
 *
 * You should have received a copy of the GNU General Public License
 * along with this program; if not, write to the
 * Free Software Foundation, Inc.,
 * 51 Franklin Street, Fifth Floor, Boston, MA 02110-1301, USA
 *
 */

#include "generation_type.h"

#include "rand/nrand.h"
#include "IO/cli/clp.h"

#include <map>
#include <cmath>
#include <cstdio>
#include <iostream>
#include <fstream>

static const std::string DEFAULT_FLOW_ORDER = "TACG";

bool str2bool(const std::string v)
{
	const int l = v.length();
	return l != 0 && (v == "true" || (l == 1 && (v[0] == 'T'
		|| v[0] == 't' || v[0] == '1')));
}

std::string trim(const std::string v)
{
	static const std::string trim_chars = "\t ";
	std::string::size_type p;
	std::string ret = v;
	if (ret.length())
	{
		p = ret.find_first_not_of(trim_chars);
		ret = (p != std::string::npos) ? ret.substr(p) : "";
	}
	if (ret.length())
	{
		p = ret.find_last_not_of(trim_chars);
		ret = (p != std::string::npos) ? ret.substr(0, p + 1) : "";
	}
	return ret;
}

inline double abs(double a)
{
	return a >= 0.0 ? a : -a;
}


generation_type::generation_type(std::string file) :
	name("Unnamed"), key(NO_GENERATION_KEY),
	flow_order(DEFAULT_FLOW_ORDER),
	seq_key("TCAG"),
	nflows(400),
	negative_mu(2.5), negative_sigma(0.2),
	positive_mu_skew(0.0), positive_mu_scale(1.0), positive_sigma_skew(0.04), positive_sigma_scale(0.05),
	degrade_negative_mu(0.003), degrade_negative_sigma(0.0015),
	degrade_positive_mu(0.003), degrade_positive_sigma(0.0015),
	degrade_negative_force_positive(true), degrade_positive_force_positive(true)
{
	load(file);
}

generation_type::~generation_type()
{
	;
}

int generation_type::simulate_peak(const int hlen, double * ndgen, double * pdgen, int * quality) const
{
	// simulate degradation of flow-peak quality
	double nsigma_skew = 0.0, psigma_skew = 0.0;
	if (ndgen != NULL)
	{
		double nd_inc = nrand(degrade_negative_mu, degrade_negative_sigma);
		nd_inc = nd_inc > 0.0 || ! degrade_negative_force_positive ? nd_inc : 0.0;
		nsigma_skew = *ndgen += nd_inc;
	}
	if (pdgen != NULL)
	{
		double pd_inc = nrand(degrade_positive_mu, degrade_positive_sigma);
		pd_inc = pd_inc > 0.0 || ! degrade_positive_force_positive ? pd_inc : 0.0;
		psigma_skew = *pdgen += pd_inc;
	}

	// simulate flow-peak
	if (hlen > 0)
	{
		// positive flow
		int peak = (int)(100 * nrand(positive_mu_skew + positive_mu_scale * hlen, psigma_skew + positive_sigma_skew + positive_sigma_scale * hlen));
		peak = std::max(peak, 1); // do not allow smaller values than 0.01 for positive flows
		if (quality) *quality = peak >= 50 ? get_quality(call_flow_peak(peak), peak, nsigma_skew, psigma_skew) : 0;
		return peak;
	}
	else
	{
		// negative flow
		int peak = (int)(100 * exp(nrand(negative_mu, nsigma_skew + negative_sigma)));
		peak = std::min(peak, 90); // do not allow larger values than 0.9 for negative flows

		// don't set quality for negative peaks as the information is never used
		if (quality) *quality = peak >= 50 ? get_quality(call_flow_peak(peak), peak, nsigma_skew, psigma_skew) : 0;

		return peak;
	}
}


double cdf(double x, double mu, double sigma)
{
	static const double ONE_OVER_SQRT_TWO = 1.0/sqrt(2.0);
	return 0.5 + 0.5 * erf(ONE_OVER_SQRT_TWO * (x-mu) / sigma);
}

int generation_type::get_quality(int hlen, int peak, double nsigma_skew, double psigma_skew) const
{
	static const int PEAK_RANGE = 3;
	static const int MAX_QUAL = 40;
	static const int MIN_QUAL = 0;

	double x = (double)peak / 100.0;
	double perr = 0.0;

	// calculate probability of smaller peaks being overcalled
	for (int i = hlen - 1; i >= std::max(hlen-PEAK_RANGE, 0); --i)
	{
		double p;
		if (i == 0)
			p = 1.0 - cdf(log(x), negative_mu, nsigma_skew + negative_sigma);
		else
			p = 1.0 - cdf(x, positive_mu_skew + positive_mu_scale * i, psigma_skew + positive_sigma_skew + positive_sigma_scale * i);

		if (p <= 0.0) break;
		perr += p;
	}

	// calculate probability of larger peaks being undercalled
	for (int i = hlen + 1; i <= hlen+PEAK_RANGE; ++i)
	{
		double p = cdf(x, positive_mu_skew + positive_mu_scale * i, psigma_skew + positive_sigma_skew + positive_sigma_scale * i);
		if (p <= 0.0) break;
		perr += p;
	}

	if (perr <= 0.0) return MAX_QUAL;
	double s = 10 * -log10(perr);
	return std::max(std::min((int)s, MAX_QUAL), MIN_QUAL);
}


void generation_type::load(std::string filename)
{
	// prepare value map
	std::map<std::string, std::string> values;
	values["generation-name"] = name;
	values["generation-key"] = key;
	values["flow-order"] = flow_order;
	values["key-sequence"] = seq_key;
	values["number-of-flows"] = CLI::CLP::int_to_str(nflows);
	values["adapter"] = seq_adapter;
	values["negative-mu"] = CLI::CLP::float_to_str(negative_mu);
	values["negative-sigma"] = CLI::CLP::float_to_str(negative_sigma);
	values["positive-mu-skew"] = CLI::CLP::float_to_str(positive_mu_skew);
	values["positive-mu-scale"] = CLI::CLP::float_to_str(positive_mu_scale);
	values["positive-sigma-skew"] = CLI::CLP::float_to_str(positive_sigma_skew);
	values["positive-sigma-scale"] = CLI::CLP::float_to_str(positive_sigma_scale);
	values["degrade-negative-mu"] = CLI::CLP::float_to_str(degrade_negative_mu);
	values["degrade-negative-sigma"] = CLI::CLP::float_to_str(degrade_negative_sigma);
	values["degrade-negative-force-positive"] = CLI::CLP::bool_to_str(degrade_negative_force_positive);
	values["degrade-positive-mu"] = CLI::CLP::float_to_str(degrade_positive_mu);
	values["degrade-positive-sigma"] = CLI::CLP::float_to_str(degrade_positive_sigma);
	values["degrade-positive-force-positive"] = CLI::CLP::bool_to_str(degrade_positive_force_positive);

	std::ifstream file (filename.c_str(), std::ifstream::in);
	if ( ! file  || ! file.good())
	{
		std::cerr << "ERROR: Unable to open " << filename << " for input!" << std::endl;
		return;
	}

	std::string line;
	while (!file.eof())
	{
		getline(file, line);
		if (line.length() && line[0] != '#')
		{
			std::string::size_type p = line.find('=');
			if (p != std::string::npos)
			{
				std::string key = trim(line.substr(0, p));
				std::string value = line.substr(p+1);
				p = value.find('#');
				if (p != std::string::npos) value = value.substr(0, p);
				value = trim(value);

				if (values.find(key) != values.end())
				{
					values[key] = value;
				}
				else
				{
					std::cerr << "ERROR: key " << key << " not recognized, skipped!" << std::endl;
					exit(1);
				}
			}
		}
	}

	// load values from map
	name = values["generation-name"];
	key = values["generation-key"];
	flow_order = values["flow-order"];
	seq_key = values["key-sequence"];
	nflows = atol(values["number-of-flows"].c_str());
	seq_adapter = values["adapter"];
	negative_mu = atof(values["negative-mu"].c_str());
	negative_mu = atof(values["negative-mu"].c_str());
	negative_sigma = atof(values["negative-sigma"].c_str());
	positive_mu_skew = atof(values["positive-mu-skew"].c_str());
	positive_mu_scale = atof(values["positive-mu-scale"].c_str());
	positive_sigma_skew = atof(values["positive-sigma-skew"].c_str());
	positive_sigma_scale = atof(values["positive-sigma-scale"].c_str());
	degrade_negative_mu = atof(values["degrade-negative-mu"].c_str());
	degrade_negative_sigma = atof(values["degrade-negative-sigma"].c_str());
	degrade_negative_force_positive = str2bool(values["degrade-negative-force-positive"]);
	degrade_positive_mu = atof(values["degrade-positive-mu"].c_str());
	degrade_positive_sigma = atof(values["degrade-positive-sigma"].c_str());
	degrade_positive_force_positive = str2bool(values["degrade-positive-force-positive"]);

	// TODO: validate seq_key, seq_adapter and flow_order
}

void generation_type::debug_print(FILE * out) const
{
	static const double sml = 0.000000001;

	fprintf(out, "name=%s, key=%s\n", this->name.c_str(), this->key.c_str());
	fprintf(out, "flow-order=%s, nflows=%d, sequence-key=%s, adapter=%s\n", this->flow_order.c_str(), this->nflows, this->seq_key.c_str(), this->seq_adapter.c_str());

	fprintf(out, "negative=log(Y) Y ~ N(%.2f, %.2f^2)\n", negative_mu, negative_sigma);

	fputs("positive(k)=X(k), X(k) ~ N(", out);
	if (positive_mu_skew > sml) fprintf(out, "%.2f", positive_mu_skew);
	if (positive_mu_skew > sml && positive_mu_scale > sml) fputc('+', out);
	if (positive_mu_scale > sml)
	{
		if (abs(positive_mu_scale - 1.0) > sml)
		{
			fprintf(out, "%.2fk", positive_mu_scale);
		}
		else
		{
			fputc('k', out);
		}
	}
	fputs(", ", out);

	bool long_sigma_exp = (positive_sigma_skew > sml && positive_sigma_scale > sml) || positive_mu_scale - 1.0 > sml;

	if (long_sigma_exp) fputc('(', out);
	if (positive_sigma_skew > sml) fprintf(out, "%.2f", positive_sigma_skew);
	if (positive_sigma_skew > sml && positive_sigma_scale > sml) fputc('+', out);
	if (positive_sigma_scale > sml)
	{
		if (abs(positive_sigma_scale - 1.0) > sml)
		{
			fprintf(out, "%.2fk", positive_sigma_scale);
		}
		else
		{
			fputc('k', out);
		}
	}
	if (long_sigma_exp) fputc(')', out);
	fputs("^2)\n", out);

	fputs("degrade-negative=", out);
	if (degrade_negative_force_positive) fputs("max(", out);
	fputs("DY", out);
	if (degrade_negative_force_positive) fputs(", 0)", out);
	fprintf(out, ", DY ~ N(%.3f, %.3f^2)\n", degrade_negative_mu, degrade_negative_sigma);

	fputs("degrade-positive=", out);
	if (degrade_positive_force_positive) fputs("max(", out);
	fputs("DX", out);
	if (degrade_positive_force_positive) fputs(", 0)", out);
	fprintf(out, ", DX ~ N(%.3f, %.3f^2)\n", degrade_positive_mu, degrade_positive_sigma);
}
