# Supplementary material for: An efficient simulator of 454 data using configurable statistical models
Source: BMC Res Notes. 2011 Oct 26;4:449. doi: 10.1186/1756-0500-4-449 (PMC3214204; doi:10.1186/1756-0500-4-449)
Supplement: Additional file 1 — Binaries and source code. The file contains Linux 32 and 64-bit binaries, a Windows 32-bit binary as well as source code. See the enclosed README for more information. [file 1756-0500-4-449-S1.ZIP › 454sim.1.01/src/core/worker_type.cpp]

/*
 * Written by Fredrik Lysholm
 *
 * Copyright (C) 2000 and later by Fredrik Lysholm
 *
 * All rights reserved.
 *
 * This program is free software; you can redistribute it and/or
 * modify it under the terms of the GNU General Public License
 * as published by the Free Software Foundation; either version 2
 * of the License, or (at your option) any later version.
 *
 * This program is distributed in the hope that it will be useful,
 * but WITHOUT ANY WARRANTY; without even the implied warranty of
 * MERCHANTABILITY or FITNESS FOR A PARTICULAR PURPOSE.  See the
 * GNU General Public License for more details.
 *
 * You should have received a copy of the GNU General Public License
 * along with this program; if not, write to the
 * Free Software Foundation, Inc.,
 * 51 Franklin Street, Fifth Floor, Boston, MA 02110-1301, USA
 *
 */

#include "worker_type.h"
#include "IO/fasta_reader.h"
#include "IO/sff/sff_struct.h"
#include "rand/mtwist.h"

#ifdef USE_MULTIPLE_THREADS
pthread_mutex_t reader_read_mutex = PTHREAD_MUTEX_INITIALIZER;
pthread_mutex_t write_mutex = PTHREAD_MUTEX_INITIALIZER;
pthread_mutex_t progress_report_mutex = PTHREAD_MUTEX_INITIALIZER;
#endif

worker_type::worker_type(const generation_type * gen, FILE * fp, FILE * out, FILE * dout, worker_progress_type * wp, bool write_progress) :
		flow_quality(new int [ gen->get_nflows()  + 4 ]),
		gen(gen),
		homopolymer_length(new homopolymer_length_type [ gen->get_nflows()  + 4 ] ),
		flow_to_seq_index(new flow_to_seq_type [ gen->get_nflows()  + 4 ] ),
		fp(fp),
		out(out),
		dout(dout),
		wp(wp),
		write_progress(write_progress)
{
	;
}

worker_type::~worker_type()
{
	delete [] flow_quality;
	delete [] homopolymer_length;
	delete [] flow_to_seq_index;
}

void worker_type::work()
{
	const int nflows = gen->get_nflows();
	std::string flow_order = gen->get_flow_order();
	std::string key_seq = gen->get_seq_key();
	std::string adapter_seq = gen->get_seq_adapter();
	const int init_left_skip = key_seq.length() + adapter_seq.length();

	// processing FASTA content
	std::string id, data;

#ifdef USE_MULTIPLE_THREADS
	pthread_mutex_lock(&reader_read_mutex);
#endif
	bool sequence_read = fasta::reader::read_from_file(fp, id, data);
#ifdef USE_MULTIPLE_THREADS
	pthread_mutex_unlock(&reader_read_mutex);
#endif
	while (sequence_read)
	{
		std::string::size_type p = id.find_first_of(" \t");
		std::string key = p != std::string::npos ? id.substr(0, p) : id;

		// setup
		sff_read_entry * re = new sff_read_entry();
		re->name = strdup(key.c_str());
		re->name_len = key.length();

		//
		// produce flowgram
		//
		{
			int i = 0;

			re->flowgram = new flow_type [ nflows ];

			// adding from key sequence
			char kc = '\0';
			int kl = 0;

			if (key_seq.length())
			{
				const char * k = key_seq.c_str();
				for (int j = 0; i < nflows && k[j]; ++i)
				{
					char fc = flow_order[i & 3];
					int js = j;
					while (k[j] == fc) ++j;
					int len = j - js;
					if (len)
					{
						// uniformly distribute key sequence peaks between 0.96 and 1.04
						// as key sequence is used to normalize the peak levels
						// and reads with peak levels outside of sensible bounds will be discarded
						re->flowgram[i] =  len * 100 + (mt_lrand() & 7) - 4;
						flow_quality[i] = gen->get_quality(len, re->flowgram[i]);
						homopolymer_length[i] = len;

						// store last key char and the length of the peak as it may be extended by the sequence
						kc = fc; kl = len;

					}
					else
					{
						// do not allow negative flow to break key sequence (peak values are forced bellow .15)
						// for the same reasons as for positive flows
						re->flowgram[i] = (flow_type)std::min(gen->simulate_peak(0), 15);
						flow_quality[i] = gen->get_quality(0, re->flowgram[i]);
						homopolymer_length[i] = 0;
					}
				}
			}

			// make sure we have a sequence
			if (data.length())
			{
				// keep track of flow-peak quality degradation
				double ndgen = 0.0, pdgen = 0.0;

				// prepend data with adapter
				if (adapter_seq.length())
					data = adapter_seq + data;

				const char * sequence = data.c_str();

				// adding from sequence
				int jss = 0;
				char sc = sequence[jss];

				// check if add to last key sequence peak
				if (sc && sc == kc)
				{
					while (sc == kc)
					{
						++jss;
						sc = sequence[jss];
					}
					int len = kl + jss;
					re->flowgram[i-1] = gen->simulate_peak(len, &ndgen, &pdgen, flow_quality + i - 1);
					homopolymer_length[i-1] = len;
				}

				// process the remaining sequence
				for (int j = jss, il = i; i < nflows && sc; ++i)
				{
					char fc = flow_order[i & 3];
					int js = j;

					while (sc == fc)
					{
						++j;
						sc = sequence[j];
					}
					int len = j - js;
					if (len) il = i;

					re->flowgram[i] = gen->simulate_peak(len, &ndgen, &pdgen, flow_quality + i);
					homopolymer_length[i] = len;
					//std::cout << i << "\t" << (int)re->flowgram[i] << "\t" << flow_quality[i] << "\t" << ndgen << std::endl;

					// skip non-recognized character if a complete flow-cycle have been wasted
					if (i-il >= 4) ++j;
				}
			}

			// fill up flowgram with low values (0..15)
			for (; i < nflows; ++i)
			{
				re->flowgram[i] = mt_lrand() & 15;
			}
		}


		//
		// base-call flowgram and setup quality
		//
		{
			abs_flow_index.clear();
			bases.clear();
			quality.clear();

			// base-call and store flow-index and quality
			for (int i = 0, z = 0; i < nflows ; ++i)
			{
				char fc = flow_order[i & 3];
				int peak = re->flowgram[i];
				int len = gen->call_flow_peak(peak);
				if (len != 0)
				{
					for (int k = 0; k < len; ++k)
					{
						bases.push_back(fc);
						quality.push_back(flow_quality[i]);
						abs_flow_index.push_back(i);
					}
					z = 0;
					flow_to_seq_index[i] = bases.size() - len;
				}
				else
				{
					++z; flow_to_seq_index[i] = -1;
					if ((z % 4) == 0)
					{
						// get max-peak-index
						int mfi = re->flowgram[i-3], mi = i-3;
						for (int k = i - 2; k <= i; ++k)
						{
							if (re->flowgram[k] > mfi)
								mfi = re->flowgram[mi = k];
						}

						// insert N character
						bases.push_back('N');
						quality.push_back(0);
						abs_flow_index.push_back(mi);

						flow_to_seq_index[i] = bases.size() - 1;
					}
				}

			}

			int nbases = (int)bases.size();
			re->nbases = nbases;
			re->bases = new char [ nbases ]; memcpy(re->bases, bases.data(), nbases * sizeof(char));
			re->quality = new quality_type [ nbases ] ; memcpy(re->quality, quality.data(), nbases * sizeof(quality_type));

			// setup relative flow-index
			int last = -1;
			re->flow_index = new uint8_t [ nbases ];
			for (int i = 0; i < nbases; ++i)
			{
				int c = abs_flow_index[i];
				int rel_i =  c - last;
				re->flow_index[i] = rel_i;
				last = c;
			}
		}

		// apply quality clip
		int left_skip = init_left_skip;
		re->clip_qual_left = left_skip != 0 ? left_skip + 1 : 0;

		// quality trim in terms of finding the point at which an x-base window falls bellow threshold
		{
			const int window_size = 10;
			const int quality_thres = 20;

			int length = re->nbases;
			int qthres = quality_thres * window_size;

			if (window_size < (length - left_skip))
			{
				// find start position
				int pos = left_skip;
				int qsum = 0; for (int i = 0; i < window_size; ++i) qsum += re->quality[pos+i];
				pos += window_size;

				while (qsum < qthres && pos < length)
				{
					qsum = qsum + re->quality[pos] - re->quality[pos-window_size];
					++pos;
				}
				re->clip_qual_left = 1 + pos - window_size; // convert to 1 based index
				while (qsum > qthres && pos < length)
				{
					qsum = qsum + re->quality[pos] - re->quality[pos-window_size];
					++pos;
				}
				int rclip = pos - window_size; // backup a window size
				if (qsum > qthres)
				{
					int ll = window_size - 1; qsum -= re->quality[rclip];
					while (ll >= 1 && qsum > ll * quality_thres)
					{
						++rclip; --ll;
						qsum -= re->quality[rclip];
					}
				}

				re->clip_qual_right = rclip < length ? std::max(1 + rclip, (int)re->clip_qual_left) : 0; // convert to 1 based index
			}
		}

		// write
#ifdef USE_MULTIPLE_THREADS
		pthread_mutex_lock(&write_mutex);
#endif
		re->write(out, nflows);

		// write detailed information
		if (dout)
		{
			int bl = re->clip_qual_left != 0 ? re->clip_qual_left - 1 : 0, hl = re->clip_qual_right != 0 ? re->clip_qual_right - 1 : re->nbases - 1;
			int l = hl-bl+1;

			fprintf(dout, ">%s read-length=%d clip-length=%d bounds=%d..%d adapter-length=%d\n", re->name, re->nbases, l, bl, hl, (int)adapter_seq.length());
			fprintf(dout, "#flow\tpos\tnucl\thp-len\tlength\tpeak\tqual\n");
			for (int i = 0; i < nflows; ++i)
			{
				fprintf(dout, "%d\t", i);
				if (flow_to_seq_index[i] >= 0)
					fprintf(dout, "%d\t", flow_to_seq_index[i]);
				else
					fprintf(dout, "-\t");
				fprintf(dout, "%c\t%d\t%d\t%.2f\t%d\n", flow_order[i&3], homopolymer_length[i], gen->call_flow_peak(re->flowgram[i]), (double)re->flowgram[i] / 100.0, flow_quality[i]);
			}

			fprintf(dout, "\n");
		}

		int nreads = ++wp->nreads;
#ifdef USE_MULTIPLE_THREADS
		pthread_mutex_unlock(&write_mutex);
#endif
		delete re;

		if (write_progress && nreads % 10000 == 0)
		{
#ifdef USE_MULTIPLE_THREADS
			pthread_mutex_lock(&progress_report_mutex);
#endif
			std::cout << "\r " << nreads << " processed" << std::flush;
#ifdef USE_MULTIPLE_THREADS
			pthread_mutex_unlock(&progress_report_mutex);
#endif
		}

		// read next sequence
#ifdef USE_MULTIPLE_THREADS
		pthread_mutex_lock(&reader_read_mutex);
#endif
		sequence_read = fasta::reader::read_from_file(fp, id, data);
#ifdef USE_MULTIPLE_THREADS
		pthread_mutex_unlock(&reader_read_mutex);
#endif

	}
}

void * threads::run_worker_thread(void * param)
{
	worker_type * worker = (worker_type *)param;
	worker->work();
	delete worker;
	return NULL;
}
