# Supplementary material for: An efficient simulator of 454 data using configurable statistical models
Source: BMC Res Notes. 2011 Oct 26;4:449. doi: 10.1186/1756-0500-4-449 (PMC3214204; doi:10.1186/1756-0500-4-449)
Supplement: Additional file 1 — Binaries and source code. The file contains Linux 32 and 64-bit binaries, a Windows 32-bit binary as well as source code. See the enclosed README for more information. [file 1756-0500-4-449-S1.ZIP › 454sim.1.01/src/core/generation_type.h]

/*
 * Written by Fredrik Lysholm
 *
 * Copyright (C) 2000 and later by Fredrik Lysholm
 *
 * All rights reserved.
 *
 * This program is free software; you can redistribute it and/or
 * modify it under the terms of the GNU General Public License
 * as published by the Free Software Foundation; either version 2
 * of the License, or (at your option) any later version.
 *
 * This program is distributed in the hope that it will be useful,
 * but WITHOUT ANY WARRANTY; without even the implied warranty of
 * MERCHANTABILITY or FITNESS FOR A PARTICULAR PURPOSE.  See the
 * GNU General Public License for more details.
 *
 * You should have received a copy of the GNU General Public License
 * along with this program; if not, write to the
 * Free Software Foundation, Inc.,
 * 51 Franklin Street, Fifth Floor, Boston, MA 02110-1301, USA
 *
 */

#ifndef GENERATION_H_
#define GENERATION_H_

#include <string>
#include <cstdio>

static const std::string NO_GENERATION_KEY = "ua";

// class describing statistical models for a generation
class generation_type
{
	private:
		std::string name;
		std::string key;
		std::string flow_order;
		std::string seq_key;
		std::string seq_adapter;
		int nflows;

		// flow-peak model
		double negative_mu, negative_sigma;
		double positive_mu_skew, positive_mu_scale, positive_sigma_skew, positive_sigma_scale;

		// degrade model
		double degrade_negative_mu, degrade_negative_sigma;
		double degrade_positive_mu, degrade_positive_sigma;
		bool degrade_negative_force_positive, degrade_positive_force_positive;

		void load(std::string file);
	public:
		generation_type(std::string file);
		virtual ~generation_type();

		int simulate_peak(const int hlen, double * ndgen = NULL, double * pdgen = NULL, int * quality = NULL) const;
		int get_quality(int hlen, int peak, double nsigma_skew = 0, double psigma_skew = 0) const;
		int call_flow_peak(int peak) const { return (peak + 50) / 100; }

		// getters
		const std::string & get_name() const { return name; }
		const std::string & get_key() const { return key; }
		const std::string & get_flow_order() const { return flow_order; }
		const std::string & get_seq_key() const { return seq_key; }
		const std::string & get_seq_adapter() const { return seq_adapter; }

		int get_nflows() const { return nflows; }

		void debug_print(FILE * out = stdout) const;
};

#endif /* GENERATION_H_ */
