# Supplementary material for: An efficient simulator of 454 data using configurable statistical models
Source: BMC Res Notes. 2011 Oct 26;4:449. doi: 10.1186/1756-0500-4-449 (PMC3214204; doi:10.1186/1756-0500-4-449)
Supplement: Additional file 1 — Binaries and source code. The file contains Linux 32 and 64-bit binaries, a Windows 32-bit binary as well as source code. See the enclosed README for more information. [file 1756-0500-4-449-S1.ZIP › 454sim.1.01/src/core/threads/threads.h]

/*
 * Written by Fredrik Lysholm
 *
 * Copyright (C) 2000 and later by Fredrik Lysholm
 *
 * All rights reserved.
 *
 * This program is free software; you can redistribute it and/or
 * modify it under the terms of the GNU General Public License
 * as published by the Free Software Foundation; either version 2
 * of the License, or (at your option) any later version.
 *
 * This program is distributed in the hope that it will be useful,
 * but WITHOUT ANY WARRANTY; without even the implied warranty of
 * MERCHANTABILITY or FITNESS FOR A PARTICULAR PURPOSE.  See the
 * GNU General Public License for more details.
 *
 * You should have received a copy of the GNU General Public License
 * along with this program; if not, write to the
 * Free Software Foundation, Inc.,
 * 51 Franklin Street, Fifth Floor, Boston, MA 02110-1301, USA
 *
 */

#ifndef THREADS_H_
#define THREADS_H_

namespace threads
{
	int get_cpu_count();
}

/*
 * _REENTRANT or _PTHREADS will be declared if compiled with
 * GCC using the -pthread flag witch with automatically enable
 * thread support
 *
 * On windows the pthread library needs to be linked and
 * USE_PTHREADS needs to be defined through -DUSE_PTHREADS compiler flag
 *
 * NOTE: A pthread library for windows is freely available
 * at http://www.google.se/search?&q=pthread+win32&btnI=
 *
 */


#ifdef WIN32
	#ifndef WINDOWS
		#define WINDOWS
	#endif
#endif

#if ! defined WINDOWS || defined USE_PTHREADS

	#include <pthread.h>

#endif

#if defined _REENTRANT || defined _PTHREADS || defined USE_PTHREADS

	#define USE_MULTIPLE_THREADS

	static const int COMPUTER_CPU_COUNT = threads::get_cpu_count();

#else

	static const int COMPUTER_CPU_COUNT = 1;

#endif

#endif /* THREADS_H_ */
