# Supplementary material for: An efficient simulator of 454 data using configurable statistical models
Source: BMC Res Notes. 2011 Oct 26;4:449. doi: 10.1186/1756-0500-4-449 (PMC3214204; doi:10.1186/1756-0500-4-449)
Supplement: Additional file 1 — Binaries and source code. The file contains Linux 32 and 64-bit binaries, a Windows 32-bit binary as well as source code. See the enclosed README for more information. [file 1756-0500-4-449-S1.ZIP › 454sim.1.01/src/core/threads/threads.cpp]

/*
 * Written by Fredrik Lysholm
 *
 * Copyright (C) 2000 and later by Fredrik Lysholm
 *
 * All rights reserved.
 *
 * This program is free software; you can redistribute it and/or
 * modify it under the terms of the GNU General Public License
 * as published by the Free Software Foundation; either version 2
 * of the License, or (at your option) any later version.
 *
 * This program is distributed in the hope that it will be useful,
 * but WITHOUT ANY WARRANTY; without even the implied warranty of
 * MERCHANTABILITY or FITNESS FOR A PARTICULAR PURPOSE.  See the
 * GNU General Public License for more details.
 *
 * You should have received a copy of the GNU General Public License
 * along with this program; if not, write to the
 * Free Software Foundation, Inc.,
 * 51 Franklin Street, Fifth Floor, Boston, MA 02110-1301, USA
 *
 */

#include "threads.h"

#include <cstring>
#include <cstdio>
#include <iostream>

namespace threads
{
	int get_cpu_count()
	{

#ifndef WINDOWS

		// try read from /proc/cpuinfo

		FILE * file;
		if (NULL != (file = fopen("/proc/cpuinfo", "r")))
		{
			static const char * KEY = "processor\t:";
			static const int KEY_LEN = strlen(KEY);

			int size = 4096;
			char * buffer = new char [ size ];

			int count = 0;
			while ( ! feof(file))
			{
				if (fgets(buffer, size, file) != NULL
						&& strncmp(buffer, KEY, KEY_LEN) == 0)
				{
					++count;
				}
			}
			fclose(file);

			delete [] buffer;

			return (count > 0) ? count : 1;
		}

		return 1;

#else

		//No solution for windows implemented
		return 1;

#endif

	}
}
