# Supplementary material for: An efficient simulator of 454 data using configurable statistical models
Source: BMC Res Notes. 2011 Oct 26;4:449. doi: 10.1186/1756-0500-4-449 (PMC3214204; doi:10.1186/1756-0500-4-449)
Supplement: Additional file 1 — Binaries and source code. The file contains Linux 32 and 64-bit binaries, a Windows 32-bit binary as well as source code. See the enclosed README for more information. [file 1756-0500-4-449-S1.ZIP › 454sim.1.01/src/core/rand/nrand.h]

/*
 * Written by Fredrik Lysholm
 *
 * Copyright (C) 2000 and later by Fredrik Lysholm
 *
 * All rights reserved.
 *
 * This program is free software; you can redistribute it and/or
 * modify it under the terms of the GNU General Public License
 * as published by the Free Software Foundation; either version 2
 * of the License, or (at your option) any later version.
 *
 * This program is distributed in the hope that it will be useful,
 * but WITHOUT ANY WARRANTY; without even the implied warranty of
 * MERCHANTABILITY or FITNESS FOR A PARTICULAR PURPOSE.  See the
 * GNU General Public License for more details.
 *
 * You should have received a copy of the GNU General Public License
 * along with this program; if not, write to the
 * Free Software Foundation, Inc.,
 * 51 Franklin Street, Fifth Floor, Boston, MA 02110-1301, USA
 *
 */

#ifndef NRAND_H_
#define NRAND_H_

//#define USE_MARSAGLIA_METHOD

double nrand(double mu, double sigma);


#endif /* NRAND_H_ */
