# Supplementary material for: An efficient simulator of 454 data using configurable statistical models
Source: BMC Res Notes. 2011 Oct 26;4:449. doi: 10.1186/1756-0500-4-449 (PMC3214204; doi:10.1186/1756-0500-4-449)
Supplement: Additional file 1 — Binaries and source code. The file contains Linux 32 and 64-bit binaries, a Windows 32-bit binary as well as source code. See the enclosed README for more information. [file 1756-0500-4-449-S1.ZIP › 454sim.1.01/src/core/IO/fasta_reader.cpp]

/*
 * Written by Fredrik Lysholm
 *
 * Copyright (C) 2000 and later by Fredrik Lysholm
 *
 * All rights reserved.
 *
 * This program is free software; you can redistribute it and/or
 * modify it under the terms of the GNU General Public License
 * as published by the Free Software Foundation; either version 2
 * of the License, or (at your option) any later version.
 *
 * This program is distributed in the hope that it will be useful,
 * but WITHOUT ANY WARRANTY; without even the implied warranty of
 * MERCHANTABILITY or FITNESS FOR A PARTICULAR PURPOSE.  See the
 * GNU General Public License for more details.
 *
 * You should have received a copy of the GNU General Public License
 * along with this program; if not, write to the
 * Free Software Foundation, Inc.,
 * 51 Franklin Street, Fifth Floor, Boston, MA 02110-1301, USA
 *
 */

#include "fasta_reader.h"

#include <cstdio>
#include <cstring>

#ifdef FASTA_READER_CHECK_LOADED_DATA
	#define LOW_CHAR 'A'
	#define HIGH_CHAR 'Z'
#endif

namespace fasta
{
	bool reader::read_from_stream(std::istream & file, std::string & id, std::string & data)
	{
		// make sure id and data is empty
		id.clear();
		data.clear();

		if (file && file.good())
		{
			std::string line;
			while (!file.eof())
			{
				if (file.peek() == '>')
				{
					if (id.empty() && getline(file, line))
					{
						id = line.substr(1);
					}
					else return true;
				}
				else if (getline(file, line) && !id.empty())
				{
#ifdef FASTA_READER_CHECK_LOADED_DATA
					// append buffer
					data.reserve(data.length() + line.length());
					for (int i = 0; i < (int)line.length(); ++i)
					{
						char c = toupper(line[i]);
						if (c >= LOW_CHAR && c <= HIGH_CHAR) data.append(1, c);
					}
#else
					data.append(line);
#endif
				}
			}
		}

		return !id.empty();
	}

	bool reader::read_from_stream(std::istream & file, fasta_entry & entry)
	{
		return read_from_stream(file, entry.id, entry.data);
	}

	bool reader::read_from_file(FILE * file, std::string & id, std::string & data)
	{
		// make sure id and data is empty
		id.clear();
		data.clear();

		int size = 4096;
		char * line_read_buffer = new char [ size ];

		if (file != NULL)
		{
			while (!feof(file))
			{
				char c = fgetc(file);
				if (c == '>')
				{
					if (id.empty())
					{
						// read identifier
						if (fgets(line_read_buffer, size, file))
						{
							// append buffer and remove new-line character
							id.append(line_read_buffer);
							if (id.length()) id.resize(id.length() -1);
						}
					}
					else
					{
						ungetc(c, file);
						goto done;
					}
				}
				else if ( ! id.empty())
				{
					ungetc(c, file);
					if (fgets(line_read_buffer, size, file))
					{
						// append buffer
#ifdef FASTA_READER_CHECK_LOADED_DATA
						for (int i = 0; i < size && line_read_buffer[i] != '\0'; ++i)
						{
							char c = toupper(line_read_buffer[i]);
							if (c >= 'A' && c <= 'Z') data.append(1, c);
						}
#else
						// append buffer and remove new-line character
						data.append(buffer);
						data.resize(data.length() -1);
#endif
					}
				}
			}
		}

done:

		delete [] line_read_buffer;
		return ! id.empty();
	}

	bool reader::read_from_file(FILE * file, fasta_entry & entry)
	{
		return read_from_file(file, entry.id, entry.data);
	}


	// constructors
	fasta_entry::fasta_entry()	{ }
	fasta_entry::fasta_entry(const fasta_entry & e) : id(e.id), data(e.data) { }
	fasta_entry::fasta_entry(const std::string & id, const std::string & data) : id(id), data(data) { }

	void fasta_entry::clear()
	{
		id.clear();
		data.clear();
	}

	void fasta_entry::assign(const std::string & id, const std::string & data)
	{
		this->id.assign(id);
		this->data.assign(data);
	}

	bool fasta_entry::empty() const
	{
		return id.empty();
	}

	fasta_entry & fasta_entry::operator=(const fasta_entry & fe)
	{
		id = fe.id;
		data = fe.data;

		return *this;
	}

	std::ostream & operator<<(std::ostream & stream, const fasta_entry & entry)
	{
		stream << '>' << entry.id << '\n';

		// write all full length rows
		const char * sequence = entry.data.c_str();
		int length = (int)entry.data.length();
		int break_rows = length / FASTA_OUTPUT_WIDTH;
		for (int i = 0; i < break_rows; ++i)
		{
			stream.write(sequence + i * FASTA_OUTPUT_WIDTH, FASTA_OUTPUT_WIDTH);
			stream << '\n';
		}
		// check if there is a remaining row to be written
		int remain_offset = break_rows * FASTA_OUTPUT_WIDTH;
		if (remain_offset < length)
		{
			stream.write(sequence + remain_offset, length - remain_offset);
			stream << '\n';
		}
		return stream;
	}

	bool sort_fasta_by_length_asc(const fasta_entry & a, const fasta_entry & b)
	{
		return a.data.length() > b.data.length();
	}

	bool sort_fasta_by_length_desc(const fasta_entry & a, const fasta_entry & b)
	{
		return a.data.length() > b.data.length();
	}

	bool sort_fasta_by_sequence(const fasta_entry & a, const fasta_entry & b)
	{
		 return strcmp(a.data.c_str(), b.data.c_str()) < 0;
	}
}
