# Supplementary material for: An efficient simulator of 454 data using configurable statistical models
Source: BMC Res Notes. 2011 Oct 26;4:449. doi: 10.1186/1756-0500-4-449 (PMC3214204; doi:10.1186/1756-0500-4-449)
Supplement: Additional file 1 — Binaries and source code. The file contains Linux 32 and 64-bit binaries, a Windows 32-bit binary as well as source code. See the enclosed README for more information. [file 1756-0500-4-449-S1.ZIP › 454sim.1.01/src/core/IO/fasta_reader.h]

/*
 * Written by Fredrik Lysholm
 *
 * Copyright (C) 2000 and later by Fredrik Lysholm
 *
 * All rights reserved.
 *
 * This program is free software; you can redistribute it and/or
 * modify it under the terms of the GNU General Public License
 * as published by the Free Software Foundation; either version 2
 * of the License, or (at your option) any later version.
 *
 * This program is distributed in the hope that it will be useful,
 * but WITHOUT ANY WARRANTY; without even the implied warranty of
 * MERCHANTABILITY or FITNESS FOR A PARTICULAR PURPOSE.  See the
 * GNU General Public License for more details.
 *
 * You should have received a copy of the GNU General Public License
 * along with this program; if not, write to the
 * Free Software Foundation, Inc.,
 * 51 Franklin Street, Fifth Floor, Boston, MA 02110-1301, USA
 *
 */

#ifndef FASTA_READER_H_
#define FASTA_READER_H_

#define FASTA_READER_CHECK_LOADED_DATA // declare to do uppercasing of loaded characters as well as ignore any characters not within A..Z

#include <iostream>
#include <string>

namespace fasta
{
	static const unsigned short FASTA_OUTPUT_WIDTH = 60;

	struct fasta_entry;

	class reader
	{
		public:
			static bool read_from_stream(std::istream & file, std::string & id, std::string & data);
			static bool read_from_stream(std::istream & file, fasta_entry & entry);
			static bool read_from_file(FILE * file, std::string & id, std::string & data);
			static bool read_from_file(FILE * file, fasta_entry & entry);
	};

	struct fasta_entry
	{
		std::string id;
		std::string data;

		fasta_entry();
		fasta_entry(const fasta_entry & e);
		fasta_entry(const std::string & id, const std::string & data);
		~fasta_entry() { clear(); }

		void clear();
		void assign(const std::string & id, const std::string & data);

		bool empty() const;

		const char * get_data() const { return data.c_str(); }

		fasta_entry & operator=(const fasta_entry & fe);
		friend std::ostream & operator<<(std::ostream & stream, const fasta_entry & entry);
	};

	bool sort_fasta_by_length_asc(const fasta_entry & a, const fasta_entry & b);
	bool sort_fasta_by_length_desc(const fasta_entry & a, const fasta_entry & b);
	bool sort_fasta_by_sequence(const fasta_entry & a, const fasta_entry & b);
}

#endif /*FASTA_READER_H_*/
