# Supplementary material for: An efficient simulator of 454 data using configurable statistical models
Source: BMC Res Notes. 2011 Oct 26;4:449. doi: 10.1186/1756-0500-4-449 (PMC3214204; doi:10.1186/1756-0500-4-449)
Supplement: Additional file 1 — Binaries and source code. The file contains Linux 32 and 64-bit binaries, a Windows 32-bit binary as well as source code. See the enclosed README for more information. [file 1756-0500-4-449-S1.ZIP › 454sim.1.01/src/core/IO/directory_reader.cpp]

/*
 * Written by Fredrik Lysholm
 *
 * Copyright (C) 2000 and later by Fredrik Lysholm
 *
 * All rights reserved.
 *
 * This program is free software; you can redistribute it and/or
 * modify it under the terms of the GNU General Public License
 * as published by the Free Software Foundation; either version 2
 * of the License, or (at your option) any later version.
 *
 * This program is distributed in the hope that it will be useful,
 * but WITHOUT ANY WARRANTY; without even the implied warranty of
 * MERCHANTABILITY or FITNESS FOR A PARTICULAR PURPOSE.  See the
 * GNU General Public License for more details.
 *
 * You should have received a copy of the GNU General Public License
 * along with this program; if not, write to the
 * Free Software Foundation, Inc.,
 * 51 Franklin Street, Fifth Floor, Boston, MA 02110-1301, USA
 *
 */

#include "directory_reader.h"

#include <iostream>

#include <cstdlib>
#include <cstdio>
#include <dirent.h>
#include <cstring>

#include <sys/stat.h>

path_type directory_reader::get_path_type(const char * path)
{
	struct stat estat;
	if (stat(path, &estat) == 0)
	{
		if (S_ISREG(estat.st_mode)) return _FILE;
		if (S_ISDIR(estat.st_mode)) return _DIRECTORY;
	}
	else
	{
		// not able to get stat for path, simply test open as directory or file
		// test if possible to open as directory
		DIR * dp;
		if ((dp = opendir(path)) != NULL)
		{
			closedir(dp);
			return _DIRECTORY;
		}

		// test if possible to open as file
		FILE * fp;
		if ((fp = fopen(path, "r")) != NULL)
		{
			fclose(fp);
			return _FILE;
		}
	}

	return _UNKNOWN;
}

void directory_reader::read_directory(const std::string & path, directory_content_list & files, directory_read_option_type read_type, const std::string & ext)
{
	DIR * dp;
	dirent * dirp;

	path_type pt = get_path_type(path.c_str());
	if (pt == _FILE)
	{
		files.push_back(path);
		return;
	}

	if (pt == _UNKNOWN || NULL == (dp = opendir(path.c_str())))
	{
		std::cerr << "ERROR: Unable to open path: " << path << " for listing." << std::endl;
		exit(6);
	};

	const int ext_length = ext.length();
	while (NULL != (dirp = readdir(dp)))
	{
		if (dirp->d_name[0] != '.')
		{
			std::string name = dirp->d_name;
			std::string full_name = path + (path[path.length()-1] == '/' ? "" : "/") + name;

			path_type pt = get_path_type(full_name.c_str());
			if (pt == _FILE)
			{
				int l = (int)name.length();
				if (l > ext_length && strncasecmp(ext.c_str(), name.c_str() + l - ext_length, ext_length) == 0)
				{
					files.push_back(full_name);
				}
			}
			else if (pt == _DIRECTORY)
			{
				switch (read_type)
				{
					case _RECURSIVE:
						read_directory(full_name + DIRECTORY_SEPARATOR_STRING, files, read_type, ext);
						break;
					case _INCLUDE_DIR:
						files.push_back(full_name + DIRECTORY_SEPARATOR_STRING);
						break;
					default:
						break;
				}
			}
		}
	}
	closedir(dp);

}
