# Supplementary material for: An efficient simulator of 454 data using configurable statistical models
Source: BMC Res Notes. 2011 Oct 26;4:449. doi: 10.1186/1756-0500-4-449 (PMC3214204; doi:10.1186/1756-0500-4-449)
Supplement: Additional file 1 — Binaries and source code. The file contains Linux 32 and 64-bit binaries, a Windows 32-bit binary as well as source code. See the enclosed README for more information. [file 1756-0500-4-449-S1.ZIP › 454sim.1.01/src/core/IO/cli/clp.cpp]

/*
 * Written by Fredrik Lysholm
 *
 * Copyright (C) 2000 and later by Fredrik Lysholm
 *
 * All rights reserved.
 *
 * This program is free software; you can redistribute it and/or
 * modify it under the terms of the GNU General Public License
 * as published by the Free Software Foundation; either version 2
 * of the License, or (at your option) any later version.
 *
 * This program is distributed in the hope that it will be useful,
 * but WITHOUT ANY WARRANTY; without even the implied warranty of
 * MERCHANTABILITY or FITNESS FOR A PARTICULAR PURPOSE.  See the
 * GNU General Public License for more details.
 *
 * You should have received a copy of the GNU General Public License
 * along with this program; if not, write to the
 * Free Software Foundation, Inc.,
 * 51 Franklin Street, Fifth Floor, Boston, MA 02110-1301, USA
 *
 */

#include "clp.h"

#include <cstring>
#include <algorithm>
#include <sys/stat.h>
#include <limits.h>
#include <cstdio>

namespace CLI
{
	static const int APPLICATION_NAME_LENGTH = APPLICATION_NAME.length();

	CLP::CLP(int argc, char const * const * argv) :
		argc(argc),
		argv(argv)
	{
		file_name = base_name(std::string(argv[0]));
		bin_folder = resolve_bin_folder(file_name, std::string(argv[0]));

		key_only_parameters.push_back("help");
		key_only_parameters.push_back("settings");

		parse_arguments(argc, argv);
	}

	CLP::~CLP()
	{
		;
	}

	void CLP::test(const std::string req_value, int param_count, bool die_on_help, FILE * out)
	{
		if (argument_count == 0 && (param_count != 0 || req_value.length()))
		{
			die_summary(out);
		}

		if ((param_count > (int)nameless_parameters.size()) || (die_on_help && has_flag("help")))
		{
			die_help(out);
		}

		// iterate required flags
		for (int i = 0; i < (int)req_value.length(); ++i)
		{
			std::string param = req_value.substr(i, 1);
			if (!has_flag(param))
			{
				die_help(out);
			}
		}
	}

	void CLP::test(const std::string req_value, int param_count, bool die_on_help, std::ostream & out)
	{
		if (argument_count == 0 && (param_count != 0 || req_value.length()))
		{
			die_summary(out);
		}

		if ((param_count > (int)nameless_parameters.size()) || (die_on_help && has_flag("help")))
		{
			die_help(out);
		}

		// iterate required flags
		for (int i = 0; i < (int)req_value.length(); ++i)
		{
			std::string param = req_value.substr(i, 1);
			if (!has_flag(param))
			{
				die_help(out);
			}
		}
	}


	void CLP::test(int param_count, bool die_on_help, FILE * out)
	{
		test("", param_count, die_on_help, out);
	}

	void CLP::test(int param_count, bool die_on_help, std::ostream & out)
	{
		test("", param_count, die_on_help, out);
	}


	void CLP::die_summary(FILE * out, int exit_code) const
	{
		fprintf(out, "%s\n", summary.c_str());
		exit(exit_code);
	}

	void CLP::die_summary(std::ostream & out, int exit_code) const
	{
		out << summary << std::endl;
		exit(exit_code);
	}

	void CLP::die_help(FILE * out, int exit_code) const
	{
		fprintf(out, "%s\n", help.c_str());
		exit(exit_code);
	}

	void CLP::die_help(std::ostream & out, int exit_code) const
	{
		out << help << std::endl;
		exit(exit_code);
	}


	std::string CLP::get_value(size_type index, const std::string def)
	{
		return (index < nameless_parameters.size())? nameless_parameters[index] : def;
	}

	std::string CLP::get_value(const std::string flag, const std::string def)
	{
		for (int i = 0; i < (int)parameters.size(); ++i)
		{
			if (parameters[i].key == flag)
			{
				return parameters[i].value;
			}
		}
		return def;
	}

	int CLP::get_value_as_int(const std::string flag, int def)
	{
		for (int i = 0; i < (int)parameters.size(); ++i)
		{
			if (parameters[i].key == flag)
			{
				const char * bp = parameters[i].value.c_str();
				char * adv;
				int result = strtol(bp, &adv, 10);
				return (bp != adv)? result : def;
			}
		}
		return def;
	}

	float CLP::get_value_as_float(const std::string flag, float def)
	{
		for (int i = 0; i < (int)parameters.size(); ++i)
		{
			if (parameters[i].key == flag)
			{
				const char * bp = parameters[i].value.c_str();
				char * adv;
				float result = strtof(bp, &adv);
				return (bp != adv)? result : def;
			}
		}
		return def;
	}

	double CLP::get_value_as_double(const std::string flag, double def)
	{
		for (int i = 0; i < (int)parameters.size(); ++i)
		{
			if (parameters[i].key == flag)
			{
				const char * bp = parameters[i].value.c_str();
				char * adv;
				double result = strtod(bp, &adv);
				return (bp != adv)? result : def;
			}
		}
		return def;
	}

	bool CLP::get_value_as_bool(const std::string flag, bool def)
	{
		for (int i = 0; i < (int)parameters.size(); ++i)
		{
			if (parameters[i].key == flag)
			{
				const char * v = parameters[i].value.c_str();
				const int l = strlen(v);

				return l != 0 && (strcasecmp(v, "true") == 0 || (l == 1 && (v[0] == 'T'
					|| v[0] == 't' || v[0] == '1')));
			}
		}
		return def;
	}

	void CLP::add_key_only_parameter(const std::string name, bool reparse_arguments)
	{
		key_only_parameters.push_back(name);
		if (reparse_arguments) this->parse_arguments(argc, argv);
	}


	void CLP::set_summary(const std::string summary)
	{
		this->summary = summary;
		replace_application_name(this->summary);
	}

	void CLP::set_help(const std::string help)
	{
		this->help = help;
		replace_application_name(this->help);
	}

	const std::string CLP::get_summary() const
	{
		return this->summary;
	}

	const std::string CLP::get_help() const
	{
		return this->help;
	}

	bool CLP::has_flag(const std::string flag) const
	{
		for (int i = 0; i < (int)parameters.size(); ++i)
		{
			if (parameters[i].key == flag) return true;
		}
		return false;
	}

	const std::string CLP::get_isset_as_string(const std::string flag) const
	{
		static const std::string notset = "default";
		static const std::string set = "set-to";

		for (int i = 0; i < (int)parameters.size(); ++i)
		{
			if (parameters[i].key == flag) return set;
		}
		return notset;
	}

	bool CLP::get_isset(const std::string flag) const
	{
		for (int i = 0; i < (int)parameters.size(); ++i)
		{
			if (parameters[i].key == flag) return 1;
		}
		return 0;
	}

	const std::string CLP::get_file_name() const
	{
		return file_name;
	}

	const std::string CLP::get_bin_folder() const
	{
		return bin_folder;
	}

	int CLP::get_param_count() const
	{
		return nameless_parameters.size();
	}


	std::string CLP::bool_to_str(bool b)
	{
		return b ? "true" : "false";
	}

	std::string CLP::int_to_str(int i)
	{
		char buffer[16];
		sprintf(buffer, "%d", i);
		return std::string(buffer);
	}

	std::string CLP::float_to_str(double f, int decimal)
	{
		char buffer[32];
		sprintf(buffer, decimal >= 0 ? ("%." + int_to_str(decimal) + "f").c_str() : "%f", f);
		return std::string(buffer);
	}

	std::string CLP::float_to_str(float f, int decimal)
	{
		char buffer[32];
		sprintf(buffer, decimal >= 0 ? ("%." + int_to_str(decimal) + "f").c_str() : "%f", f);
		return std::string(buffer);
	}

	int CLP::int_to_str_width(int i)
	{
		int w = i >= 0 ? 1: 2;
		i = abs(i);
		while (i >= 10 && ++w) i /= 10;
		return w;
	}


	bool CLP::file_exists(const std::string file_path)
	{
		struct stat info;
		return (stat(file_path.c_str(), &info) == 0);
	}

	std::string CLP::dir_name(const std::string file_path)
	{
#ifndef WIN32
		return file_path.substr(0, file_path.rfind("/", file_path.length()));
#else
		return file_path.substr(0, file_path.rfind("\\", file_path.length()));
#endif
	}

	std::string CLP::base_name(const std::string file_path)
	{
#ifndef WIN32
		std::string::size_type offset = file_path.rfind("/", file_path.length());
#else
		std::string::size_type offset = file_path.rfind("\\", file_path.length());
#endif
		return file_path.substr(offset != std::string::npos ? offset + 1 : 0, std::string::npos);
	}

	std::string CLP::file_base(const std::string file_path, bool strip_path)
	{
		std::string result = file_path.substr(0, file_path.find_last_of('.'));
		return (!strip_path)? result : base_name(result);
	}

	std::string CLP::file_ext(const std::string file_path)
	{
		std::string::size_type index = file_path.find_last_of('.');
		return (index != std::string::npos)? file_path.substr(index, std::string::npos) : "";
	}


	void CLP::write_progress_meter(int & offset, int percent, int rendering_width, FILE * out)
	{
		const int TEN = rendering_width / 10;
		const int FIVE = TEN / 2;

		int stop = (percent * rendering_width) / 100;
		stop = stop <= rendering_width - 1 ? stop : rendering_width - 1;

		for (int i = offset; i <= stop; ++i)
		{
			if ((i % TEN) == 0)
				if (i != 0)
					fprintf(out, "%d", i * 10 / rendering_width);
				else
					fprintf(out, "|");
			else if ((i % FIVE) == 0)
				fprintf(out, "+");
			else
				fprintf(out, "-");
		}

		if (offset <= stop)
		{
			fflush(out);
			offset = (stop < rendering_width)? stop + 1 : rendering_width;
		}

		// if we've reached the end write last pipe
		if (offset == rendering_width && ++offset)
		{
			fprintf(out, "| 100%% done.\n");
			fflush(out);
		}
	}

	void CLP::write_progress_meter(int & offset, int percent, int rendering_width, std::ostream & out)
	{
		const int TEN = rendering_width / 10;
		const int FIVE = TEN / 2;

		int stop = (percent * rendering_width) / 100;
		stop = stop <= rendering_width - 1 ? stop : rendering_width - 1;

		for (int i = offset; i <= stop; ++i)
		{
			if ((i % TEN) == 0)
				if (i != 0)
					out << (i * 10 / rendering_width);
				else
					out << "|";
			else if ((i % FIVE) == 0)
				out << "+";
			else
				out << "-";
		}

		if (offset <= stop)
		{
			out.flush();
			offset = (stop < rendering_width)? stop + 1 : rendering_width;
		}

		// if we've reached the end write last pipe
		if (offset == rendering_width && ++offset)
		{
			out << "| 100%% done." << std::endl;
		}
	}


	void CLP::parse_arguments(int argc, char const * const * argv)
	{
		parameters.clear();
		nameless_parameters.clear();
		argument_count = argc - 1;

		// ignoring first argument (name of executable)
		for (int i = 1; i < argc; ++i)
		{
			std::string arg = argv[i];
			if ((arg.length() > 1) && (arg[0] == '-'))
			{
				// argument is flag
				if (arg[1] != '-')
				{
					std::string flag = arg.substr(1, 1);
					std::string farg = (arg.length() > 2)? std::string(arg.substr(2, std::string::npos)) : "";

					parameters.push_back(dictionary_entry(flag, farg));
				}
				else
				{
					// long flagname
					std::string flag;
					std::string farg;
					std::string::size_type pos = arg.find('=');
					if (pos != std::string::npos)
					{
						// contain both flag and flag argument specified by =
						flag = arg.substr(2, pos - 2);
						farg = std::string(arg.substr(pos+1, std::string::npos));
					}
					else
					{
						// whole string as a flag
						flag = arg.substr(2, std::string::npos);
						farg = "";
					}
					parameters.push_back(dictionary_entry(flag, farg));
				}
			}
			else if (arg.length() > 0)
			{
				// argument is not flag, treat as flag value or nameless parameter
				arg = get_quoated_arg(i, argc, argv);

				bool value_belongs_to_previous_key = parameters.size() != 0 && parameters.back().value == ""
					&& (std::find(key_only_parameters.begin(), key_only_parameters.end(), parameters.back().key) == key_only_parameters.end());

				if (value_belongs_to_previous_key)
				{
					parameters.back().value = std::string(arg);
				}
				else
				{
					nameless_parameters.push_back(arg);
				}
			}
		}
	}

	void CLP::replace_application_name(std::string & string) const
	{
		std::string::size_type pos = string.find(APPLICATION_NAME);
		while (pos != std::string::npos)
		{
			string.replace(pos, APPLICATION_NAME_LENGTH, file_name);
			pos = string.find(APPLICATION_NAME);
		}
	}

	std::string CLP::get_quoated_arg(int & i, int argc, char const * const * argv) const
	{
		std::string arg = argv[i];
		char c = arg[0];
		if ((c == '\'') || (c == '"'))
		{
			arg = arg.substr(1, std::string::npos);
			while (((*arg.rbegin()) != c) && (i < argc))
			{
				arg.push_back(' ');
				arg += argv[++i];
			}
			arg.resize(arg.size() - 1);
		}
		return arg;
	}

	std::string CLP::resolve_bin_folder(const std::string filename, const std::string exec_path) const
	{
		std::string ret = dir_name(exec_path);
		if (ret.length() > 0) return ret;

#if ! defined WINDOW && ! defined WIN32
		char buf[PATH_MAX + 1];
		if (readlink("/proc/self/exe", buf, sizeof(buf) - 1) >= 0)
		{
			std::string str(buf);
			return str.substr(0, str.rfind('/'));
		}
#endif
		return ret;
	}
}
