# Supplementary material for: An efficient simulator of 454 data using configurable statistical models
Source: BMC Res Notes. 2011 Oct 26;4:449. doi: 10.1186/1756-0500-4-449 (PMC3214204; doi:10.1186/1756-0500-4-449)
Supplement: Additional file 1 — Binaries and source code. The file contains Linux 32 and 64-bit binaries, a Windows 32-bit binary as well as source code. See the enclosed README for more information. [file 1756-0500-4-449-S1.ZIP › 454sim.1.01/src/core/IO/cli/clp.h]

/*
 * Written by Fredrik Lysholm
 *
 * Copyright (C) 2000 and later by Fredrik Lysholm
 *
 * All rights reserved.
 *
 * This program is free software; you can redistribute it and/or
 * modify it under the terms of the GNU General Public License
 * as published by the Free Software Foundation; either version 2
 * of the License, or (at your option) any later version.
 *
 * This program is distributed in the hope that it will be useful,
 * but WITHOUT ANY WARRANTY; without even the implied warranty of
 * MERCHANTABILITY or FITNESS FOR A PARTICULAR PURPOSE.  See the
 * GNU General Public License for more details.
 *
 * You should have received a copy of the GNU General Public License
 * along with this program; if not, write to the
 * Free Software Foundation, Inc.,
 * 51 Franklin Street, Fifth Floor, Boston, MA 02110-1301, USA
 *
 */

#ifndef CLI_CLP_H_
#define CLI_CLP_H_

#include <cstdlib>
#include <cstdio>
#include <string>
#include <vector>
#include <stdint.h>
#include <iostream>

namespace CLI
{
	typedef uint32_t size_type;
	static const std::string APPLICATION_NAME = "${APPLICATION_NAME}";

	class CLP
	{
		private:
			struct dictionary_entry
			{
				std::string key;
				std::string value;

				dictionary_entry(const std::string key, const std::string value) :
					key(key),
					value(value)
				{
					;
				}
			};

			typedef std::vector<dictionary_entry> dictionary;
			typedef std::vector<std::string> string_list;

			const int argc;
			char const * const * const argv;

			int argument_count;
			std::string help;
			std::string summary;
			std::string file_name;
			std::string bin_folder;
			dictionary parameters;
			string_list nameless_parameters;
			string_list key_only_parameters;

			void parse_arguments(int argc, char const * const * argv);
			void replace_application_name(std::string & string) const;
			inline std::string get_quoated_arg(int & i, int argc, char const * const * argv) const;

			std::string resolve_bin_folder(const std::string filename, const std::string exec_path) const;

		public:
			CLP(int argc, char const * const * argv);
			~CLP();

			void test(const std::string req_value, int param_count = 0, bool die_on_help = true, FILE * out = stdout);
			void test(const std::string req_value, int param_count, bool die_on_help, std::ostream & out);
			void test(int param_count, bool die_on_help = true, FILE * out = stdout);
			void test(int param_count, bool die_on_help, std::ostream & out);

			void die_summary(FILE * out = stderr, int exit_code = 0) const;
			void die_summary(std::ostream & out, int exit_code = 0) const;
			void die_help(FILE * out = stderr, int exit_code = 0) const;
			void die_help(std::ostream & out, int exit_code = 0) const;

			std::string get_value(size_type index, const std::string def = "");
			std::string get_value(const std::string flag, const std::string def = "");
			int get_value_as_int(const std::string flag, int def = 0);
			float get_value_as_float(const std::string flag, float def = 0.0);
			double get_value_as_double(const std::string flag, double def = 0.0);
			bool get_value_as_bool(const std::string flag, bool def = false);

			void add_key_only_parameter(const std::string name, bool reparse_arguments = true);

			void set_summary(const std::string summary);
			void set_help(const std::string help);
			const std::string get_summary() const;
			const std::string get_help() const;

			bool has_flag(const std::string flag) const;
			const std::string get_file_name() const;
			const std::string get_bin_folder() const;
			int get_param_count() const;

			const std::string get_isset_as_string(const std::string flag) const;
			bool get_isset(const std::string flag) const;

			static std::string bool_to_str(bool b);
			static std::string int_to_str(int i);
			static std::string float_to_str(double f, int decimal = -1);
			static std::string float_to_str(float f, int decimal = -1);
			static int int_to_str_width(int i);

			static bool file_exists(const std::string file_path);

			static std::string dir_name(const std::string file_path);
			static std::string base_name(const std::string file_path);
			static std::string file_base(const std::string file_path, bool strip_path = false);
			static std::string file_ext(const std::string file_path);


			static void write_progress_meter(int & offset, int percent, int rendering_width, FILE * out = stdout);
			static void write_progress_meter(int & offset, int percent, int rendering_width, std::ostream & out);
	};
}

#endif /*CLI_CLP_H_*/
