# Supplementary material for: An efficient simulator of 454 data using configurable statistical models
Source: BMC Res Notes. 2011 Oct 26;4:449. doi: 10.1186/1756-0500-4-449 (PMC3214204; doi:10.1186/1756-0500-4-449)
Supplement: Additional file 1 — Binaries and source code. The file contains Linux 32 and 64-bit binaries, a Windows 32-bit binary as well as source code. See the enclosed README for more information. [file 1756-0500-4-449-S1.ZIP › 454sim.1.01/src/core/IO/sff/sff_struct.h]

/*
 * Written by Fredrik Lysholm
 *
 * Copyright (C) 2000 and later by Fredrik Lysholm
 *
 * All rights reserved.
 *
 * This program is free software; you can redistribute it and/or
 * modify it under the terms of the GNU General Public License
 * as published by the Free Software Foundation; either version 2
 * of the License, or (at your option) any later version.
 *
 * This program is distributed in the hope that it will be useful,
 * but WITHOUT ANY WARRANTY; without even the implied warranty of
 * MERCHANTABILITY or FITNESS FOR A PARTICULAR PURPOSE.  See the
 * GNU General Public License for more details.
 *
 * You should have received a copy of the GNU General Public License
 * along with this program; if not, write to the
 * Free Software Foundation, Inc.,
 * 51 Franklin Street, Fifth Floor, Boston, MA 02110-1301, USA
 *
 */

#ifndef SFF_STRUCT_H_
#define SFF_STRUCT_H_

#include <cstdio>
#include <cstddef>
#include <cstring>
#include <cstdlib>
#include <stdint.h>

typedef uint16_t nflows_type;
typedef uint16_t flow_type;
typedef uint8_t flow_index_type;
typedef uint8_t quality_type;


#define LITTLE_ENDIAN_COMPUTER

// forwarding function which will treat the first 4 characters of s as a unsigned 32-bit integer
static uint32_t string_as_uint32(const char * s);

// functions for reading binary bit-swapped integers from file
template <typename _type> static void read_int(FILE * fp, _type & integer);
template <typename _type> static void read_int_array(FILE * fp, _type * & ints, int count);
// function for reading string from file
static void read_string(FILE * fp, char * & string, int size);

// functions for writing binary bit-swapped integers to file
template <typename _type> static void write_int(FILE * fp, _type integer);
template <typename _type> static void write_int_array(FILE * fp, const _type * ints, int count);
// function for writing string to file
static void write_string(FILE * fp, const char * string, int size);


/*
 * SFF File common header structure. We have one of these per file.
 *
 * NOTE: The structure on disc is 8-byte aligned, also specified by header_len
 */

static const char * SFF_FILE_IDENTIFIER = ".sff";
static const char * SFF_FILE_VERSION = "\0\0\0\1";
static uint32_t SFF_FILE_IDENTIFIER_INT = string_as_uint32(SFF_FILE_IDENTIFIER);

static const char * FILE_WRITE_PADDING = "\0\0\0\0\0\0\0\0\0\0\0\0";

struct sff_file_header
{
	uint32_t file_id;
	char version[4];
	uint64_t index_offset;
	uint32_t index_len;
	uint32_t nreads;
	uint16_t header_len;
	uint16_t key_len;
	nflows_type nflows;
	uint8_t flowgram_format;
	char * flow;
	char * key;

	sff_file_header(FILE * fp = NULL) :
		file_id(SFF_FILE_IDENTIFIER_INT),
		index_offset(0),
		index_len(0),
		nreads(0),
		header_len(0),
		key_len(0),
		nflows(0),
		flowgram_format(1),
		flow(NULL),
		key(NULL)
	{
		if (fp) read(fp);
	}
	~sff_file_header()
	{
		clear();
	}

	bool read(FILE * fp)
	{
    	clear();

    	// read file identifier and SFF version
    	read_int(fp, file_id);

    	// read version
    	if (!fread(version, sizeof(char), sizeof(version), fp))
    	{
    		fprintf(stderr, "ERROR: While reading SFF file.\n");
    		return false;
    	}

    	// assure SFF file and correct version
		if (file_id != SFF_FILE_IDENTIFIER_INT || memcmp(version, SFF_FILE_VERSION, sizeof(version)))
		{
			return false;
		}

		// read header
    	read_int(fp, index_offset);
    	read_int(fp, index_len);
    	read_int(fp, nreads);
    	read_int(fp, header_len);
    	read_int(fp, key_len);
    	read_int(fp, nflows);
    	read_int(fp, flowgram_format);
    	read_string(fp, flow, nflows);
    	read_string(fp, key, key_len);

		// seek to end of header
		fseek(fp, header_len, SEEK_SET);

		return true;
   }

	void write(FILE * fp)
	{
    	// calculating header length add pad to 8-byte align
		int unpadded_header_length = sizeof(file_id) + sizeof(version)
			+ sizeof(index_offset) + sizeof(index_len)
			+ sizeof(nreads) + sizeof(header_len)
			+ sizeof(key_len) + sizeof(nflows)
			+ sizeof(flowgram_format)
			+ key_len * sizeof(char)
			+ nflows * sizeof(char);

    	header_len = (uint16_t)((unpadded_header_length + 7) & ~7);

    	// write header
		write_string(fp, SFF_FILE_IDENTIFIER, sizeof(file_id));
		write_string(fp, SFF_FILE_VERSION, sizeof(version));
    	write_int(fp, index_offset);
    	write_int(fp, index_len);
    	write_int(fp, nreads);
    	write_int(fp, header_len);
    	write_int(fp, key_len);
    	write_int(fp, nflows);
    	write_int(fp, flowgram_format);
    	write_string(fp, flow, nflows);
    	write_string(fp, key, key_len);

    	// write header padding
    	int header_padding = (8 - (unpadded_header_length & 7)) & 7;
    	if (header_padding && (int)fwrite(&FILE_WRITE_PADDING, 1, header_padding, fp) != header_padding)
    		fprintf(stderr, "ERROR: While padding to writing SFF file.\n");
	}

   void clear()
	{
    	delete [] flow; flow = NULL;
    	delete [] key; key = NULL;
	}
};


/*
 * SFF File read entry. We have on entry per reading in the SFF File.
 *
 * NOTE: The structure on disc is 8-byte aligned (both after name and after quality)
 */

struct sff_read_entry
{
	uint16_t header_len;
	uint16_t name_len;
	uint32_t nbases;
	uint16_t clip_qual_left;
	uint16_t clip_qual_right;
	uint16_t clip_adapter_left;
	uint16_t clip_adapter_right;
	char * name;

	flow_type * flowgram;		/* x 100.0 */
	flow_index_type * flow_index;	/* relative to last */
	char * bases;
	quality_type * quality;

	sff_read_entry(FILE * fp = NULL, nflows_type nflows = 0) :
		header_len(0),
		name_len(0),
		nbases(0),
		clip_qual_left(0),
		clip_qual_right(0),
		clip_adapter_left(0),
		clip_adapter_right(0),
		name(NULL),
		flowgram(NULL),
		flow_index(NULL),
		bases(NULL),
		quality(NULL)
	{
		if (fp != NULL && nflows > 0) read(fp, nflows);
	}

	~sff_read_entry()
	{
		clear();
	}

	void read(FILE * fp, nflows_type nflows)
	{
		clear();

		// read entry header
		read_int(fp, header_len);
		read_int(fp, name_len);
		read_int(fp, nbases);
		read_int(fp, clip_qual_left);
		read_int(fp, clip_qual_right);
		read_int(fp, clip_adapter_left);
		read_int(fp, clip_adapter_right);
		read_string(fp, name, name_len);

		// seek to 8-byte boundary
		fseek(fp, (8 - (name_len & 7)) & 7, SEEK_CUR);

		// read entry data
		read_int_array(fp, flowgram, nflows);
		read_int_array(fp, flow_index, nbases);
		read_string(fp, bases, nbases);
		read_int_array(fp, quality, nbases);

		// seek to 8-byte boundary
		fseek(fp, (8 - ((nflows * 2 + nbases * 3) & 7)) & 7, SEEK_CUR);
	}

	int get_nbases(FILE * fp, nflows_type nflows)
	{
		read_int(fp, header_len);
		read_int(fp, name_len);
		read_int(fp, nbases);

		// seek to end of entry
		int p = ((header_len + 7) & ~7) - sizeof(header_len) - sizeof(name_len) - sizeof(nbases);
		p += ((sizeof(flow_type) * nflows + (sizeof(flow_index_type) + sizeof(char) + sizeof(quality_type)) * nbases) + 7) & ~7;

		fseek(fp, p, SEEK_CUR);

		return nbases;
	}

	void write(FILE * fp, nflows_type nflows)
	{
	  	// calculating header length add pad to 8-byte align
		int unpadded_header_length = sizeof(header_len)
			+ sizeof(name_len) + sizeof(nbases)
			+ sizeof(clip_qual_left) + sizeof(clip_qual_right)
			+ sizeof(clip_adapter_left) + sizeof(clip_adapter_right)
			+ name_len * sizeof(char);

		header_len = (uint16_t)((unpadded_header_length + 7) & ~7);

		// write header
		write_int(fp, header_len);
		write_int(fp, name_len);
		write_int(fp, nbases);
		write_int(fp, clip_qual_left);
		write_int(fp, clip_qual_right);
		write_int(fp, clip_adapter_left);
		write_int(fp, clip_adapter_right);
		write_string(fp, name, name_len);


    	// write header padding
		int header_padding = (8 - (unpadded_header_length & 7)) & 7;
    	if (header_padding && (int)fwrite(&FILE_WRITE_PADDING, 1, header_padding, fp) != header_padding)
    		fprintf(stderr, "ERROR: While padding to writing SFF file.\n");

		// write data
		write_int_array(fp, flowgram, nflows);
		write_int_array(fp, flow_index, nbases);
		write_string(fp, bases, nbases);
		write_int_array(fp, quality, nbases);

    	// writing data padding
    	int data_padding = (8 - ((nflows * sizeof(flow_type) + nbases * (sizeof(flow_index_type) + sizeof(quality_type) + sizeof(char))) & 7)) & 7;
    	if (data_padding && (int)fwrite(&FILE_WRITE_PADDING, 1, data_padding, fp) != data_padding)
    		fprintf(stderr, "ERROR: While padding to writing SFF file.\n");
	}

	void clear()
	{
		delete [] name; name = NULL;
		delete [] flowgram; flowgram = NULL;
		delete [] flow_index; flow_index = NULL;
		delete [] bases; bases = NULL;
		delete [] quality; quality = NULL;

		name_len = 0;
		nbases = 0;
	}
};


static const char * SFF_FILE_INDEX_IDENTIFIER = ".mft";
static const char * SFF_FILE_INDEX_VERSION = "1.00";
static uint32_t SFF_FILE_INDEX_IDENTIFIER_INT = string_as_uint32(SFF_FILE_INDEX_IDENTIFIER);

struct sff_index_header_entry
{
	uint32_t file_id;
	char version[4];
	uint16_t unknown;
	uint16_t manifest_size;
	uint32_t index_size;

	char * manifest;

	sff_index_header_entry(FILE * fp = NULL) :
		file_id(SFF_FILE_INDEX_IDENTIFIER_INT),
		manifest_size(0),
		manifest(NULL)
	{
		if (fp) read(fp);
	}

	~sff_index_header_entry()
	{
		clear();
	}

	bool read(FILE * fp)
	{
		clear();

    	// read file identifier and SFF version
    	read_int(fp, file_id);

    	// read version
    	if (!fread(version, sizeof(char), sizeof(version), fp))
    	{
    		fprintf(stderr, "ERROR: While reading SFF file.\n");
    		return false;
    	}

    	// assure SFF file and correct version
		if (file_id != SFF_FILE_INDEX_IDENTIFIER_INT || memcmp(version, SFF_FILE_INDEX_VERSION, sizeof(version)))
		{
			return false;
		}

		read_int(fp, unknown);
		read_int(fp, manifest_size);
		read_int(fp, index_size);

		read_string(fp, manifest, manifest_size);

		return true;
	}

	void clear()
	{
		delete [] manifest;
		manifest_size = 0;
	}
};

struct sff_index_read_entry
{
	char * name;
	uint32_t offset;
	uint8_t delimiter; // == 255
};


#ifdef LITTLE_ENDIAN_COMPUTER

// bit-swap function for converting between little and big endian (needed since the SFF binary integers are stored using big endian)
template <typename _type> static inline void bswap(_type & integer);

#endif

/*
 * functions for reading binary bit-swapped integers from file
 */
template <typename _type> static void read_int(FILE * fp, _type & integer)
{
	if (!fread(&integer, sizeof(_type), 1, fp))
		fprintf(stderr, "ERROR: While reading SFF file.\n");

#ifdef LITTLE_ENDIAN_COMPUTER
	if (sizeof(_type) > 1) bswap(integer);
#endif
}

template <typename _type> static void read_int_array(FILE * fp, _type * & ints, int count)
{
	if (ints == NULL) ints = new _type [count];

	if (!fread(ints, sizeof(_type), count, fp))
		fprintf(stderr, "ERROR: While reading SFF file.\n");

#ifdef LITTLE_ENDIAN_COMPUTER
	if (sizeof(_type) > 1) for (int i = 0; i < count; ++i) bswap(ints[i]);
#endif
}

/*
 * function for reading string from file
 */
static void read_string(FILE * fp, char * & string, int size)
{
	read_int_array(fp, string, size);
}


/*
 * functions for writing binary bit-swapped integers to file
 */
template <typename _type> static void write_int(FILE * fp, _type integer)
{
#ifdef LITTLE_ENDIAN_COMPUTER
	if (sizeof(_type) > 1) bswap(integer);
#endif

	if (!fwrite(&integer, sizeof(_type), 1, fp))
	{
		fprintf(stderr, "ERROR: While writing SFF file.\n");
	}
}

template <typename _type> static void write_int_array(FILE * fp, const _type * ints, int count)
{
	for (int i = 0; i < count; ++i)
	{
		write_int(fp, ints[i]);
	}
}

/*
 * function for writing string to file
 */
static void write_string(FILE * fp, const char * string, int size)
{
	if (string != NULL && size > 0)
	{
		if (size != (int)fwrite(string, 1, size, fp))
		{
			fprintf(stderr, "ERROR: While writing SFF file.\n");
		}
	}
}

uint32_t string_as_uint32(const char * s)
{
	uint32_t ret = (s != NULL)? *((uint32_t * )s) : 0;
#ifdef LITTLE_ENDIAN_COMPUTER
	bswap(ret);
#endif
	return ret;
}


#ifdef LITTLE_ENDIAN_COMPUTER

/*
 * bit-swap functions for converting between little and big endian (needed since the SFF binary integers are stored using big endian)
 */

static inline unsigned short bswap_16(unsigned short x)
{
	return (x>>8) | (x<<8);
}

static inline unsigned int bswap_32(unsigned int x)
{
	return (bswap_16(x&0xffff)<<16) | (bswap_16(x>>16));
}

static inline unsigned long long bswap_64(unsigned long long x)
{
	return (((unsigned long long)bswap_32(x&0xffffffffull)) << 32) | (bswap_32(x >> 32));
}

template <typename _type> static inline void bswap(_type & integer)
{
	switch (sizeof(_type))
	{
		case 2: integer = bswap_16(integer); break;
		case 4: integer = bswap_32(integer); break;
		case 8: integer = bswap_64(integer); break;
	}
}

#endif

#endif /* SFF_STRUCT_H_ */
